# Supplementary material for: Mono(2-ethylhexyl) phthalate induces transcriptomic changes in placental cells based on concentration, fetal sex, and trophoblast cell type
Source: Arch Toxicol. 2023 Jan 25;97(3):831–47. doi: 10.1007/s00204-023-03444-0 (PMC9968694; doi:10.1007/s00204-023-03444-0)
Supplement: Supplementary file 3 — Supplementary file3 (XLSX 860 KB) Online Resource 3 Table of differentially expressed genes (DEGs) from each cell type and MEHP treatment group [file 204_2023_3444_MOESM3_ESM.xlsx]

## Sheet: Online Resource 3
Online Resource 3: Table of differentially expressed genes (DEGs) from each cell type and MEHP treatment group. Genes that do not show a logCPM value did not pass the filter criteria of a mean cpm>0.
Gene	Placenta HPA Gene Category	HTR-8/SVneo Cells							Combined-sex Primary Syncytiotrophoblasts							Male Primary Syncytiotrophoblasts					Female Primary Syncytiotrophoblasts
		LogCPM	MEHP 1uM		MEHP 90uM		MEHP 180uM		LogCPM	MEHP 1uM		MEHP 90uM		MEHP 180uM		LogCPM	MEHP 90uM		MEHP 180uM		LogCPM	MEHP 90uM		MEHP 180uM
			Log FC	FDR	LogFC	FDR	LogFC	FDR		Log FC	FDR	LogFC	FDR	LogFC	FDR		LogFC	FDR	LogFC	FDR		LogFC	FDR	LogFC	FDR
PSAT1	-	7.25799	-	-	0.982286	6.53e-08	2.14375	1.73e-12	5.23947	-	-	-	-	-	-	5.38203	-	-	-	-	5.11115	-	-	-	-
TRIB3	-	5.84961	-	-	0.79366	6.5e-06	2.48967	2.48e-12	5.85416	-	-	-	-	-	-	5.93456	-	-	-	-	5.71735	-	-	-	-
SLC1A5	-	8.19482	-	-	0.528682	1.34e-06	1.32483	3.04e-12	6.97816	-	-	-	-	-	-	7.08605	-	-	0.587571	0.0403693	6.91955	-	-	-	-
GARS1	-	7.85999	-	-	0.696371	1.23e-07	1.43417	3.04e-12	7.55201	-	-	-	-	-	-	7.59154	-	-	-	-	7.50002	-	-	-	-
ANGPTL4	-	4.60927	-	-	2.79835	7.22e-10	3.74551	3.5e-12	5.21789	-	-	1.24039	7.36e-05	2.0068	2.27e-07	5.15771	1.39397	0.0234229	2.25532	0.000967024	5.74944	-	-	1.68714	0.0339103
MTHFD2	-	8.37218	-	-	0.507494	4.91e-06	1.40053	3.5e-12	5.93727	-	-	-	-	-	-	6.08816	-	-	-	-	5.78805	-	-	-	-
ASNS	-	6.00672	-	-	0.977355	6.36e-06	2.37056	3.26e-11	5.93955	-	-	-	-	-	-	5.91177	-	-	-	-	5.9998	-	-	-	-
SARS1	-	7.2494	-	-	0.429133	3.03e-05	1.18751	6.23e-11	8.80642	-	-	-	-	-	-	8.8108	-	-	-	-	8.81418	-	-	-	-
SERPINE2	Placenta Enriched	7.08917	-	-	0.807136	1.28e-07	1.29387	7.45e-11	6.85428	-	-	-	-	-	-	7.14214	-	-	-	-	6.4441	-	-	-	-
SLC7A11	-	6.64246	-	-	0.76094	8.87e-06	1.77963	9.55e-11	4.25572	-	-	-	-	-	-	4.28504	-	-	-	-	4.21739	-	-	-	-
LBH	-	6.31501	-	-	-0.917355	8.87e-06	-2.24225	9.85e-11	3.58735	-	-	-	-	-	-	3.84986	-	-	-	-	3.2063	-	-	-	-
CHAC1	-	4.07604	-	-	1.70843	2.66e-06	3.33175	1.12e-10	3.75762	-	-	-	-	-	-	3.79978	-	-	-	-	3.66694	-	-	-	-
SMAD3	-	7.72723	-	-	-0.574984	6.5e-06	-1.25019	1.18e-10	4.01875	-	-	-	-	-	-	4.09788	-	-	-	-	3.74041	-	-	-	-
SPIN4	-	4.64338	-	-	3.13386	4.2e-10	2.86932	1.22e-10	-	-	-	-	-	-	-	-	-	-	-	-	0.927044	-	-	-	-
CEBPB	-	6.62269	-	-	0.522277	0.000163358	1.58823	1.28e-10	8.59297	-	-	-	-	0.417084	0.0352066	8.51618	-	-	0.523437	0.0373451	8.8007	-	-	-	-
PRNP	-	7.96329	-	-	0.662201	1.17e-06	1.15598	1.28e-10	6.03775	-	-	-	-	-	-	6.00747	-	-	-	-	6.12733	-	-	-	-
IGFBP3	Placenta Enhanced	8.20727	-	-	-0.810307	4.01e-06	-1.64553	1.28e-10	8.20148	-	-	-	-	-0.740866	0.00125731	8.5088	-	-	-	-	7.28771	-	-	-	-
SHMT2	-	8.48422	-	-	0.504675	1.79e-05	1.21096	1.28e-10	6.50208	-	-	-	-	-	-	6.50746	-	-	-	-	6.49529	-	-	-	-
ATF4	-	8.27618	-	-	0.585425	8.87e-06	1.2829	1.37e-10	9.6522	-	-	-	-	-	-	9.69266	-	-	-	-	9.66835	-	-	-	-
PHGDH	-	7.25568	-	-	0.369326	0.000522269	1.22993	2.43e-10	6.85991	-	-	-	-	-	-	6.95728	-	-	-	-	6.75427	-	-	-	-
YARS1	-	7.33527	-	-	0.69129	3.87e-06	1.27549	2.59e-10	6.67802	-	-	-	-	-	-	6.63162	-	-	-	-	6.75908	-	-	-	-
HSPA9	-	8.87961	-	-	0.505115	7.77e-06	0.993026	3.8e-10	9.16461	-	-	-	-	-	-	9.14582	-	-	-	-	9.24187	-	-	-	-
IGFBP6	-	5.64293	-	-	-0.672956	8.87e-06	-1.39369	3.8e-10	-	-	-	-	-	-	-	-	-	-	-	-	-	-	-	-	-
MEST	Placenta Enriched	8.37615	-	-	-0.66602	4.25e-05	-1.59102	5.54e-10	6.83615	-	-	-	-	-1.06414	0.00039743	6.7907	-	-	-0.953812	0.00207317	6.48937	-	-	-	-
CCN2	-	8.67585	-	-	0.497656	5.31e-05	1.17416	6.06e-10	3.96278	-	-	-	-	-	-	4.32682	-	-	-	-	3.50872	-	-	-	-
KRT34	-	4.77427	0.826344	0.0246952	1.29489	1.79e-05	2.70451	6.88e-10	-	-	-	-	-	-	-	-	-	-	-	-	-	-	-	-	-
DDIT4	-	5.40986	-	-	-	-	1.61295	7.23e-10	5.43134	-	-	-	-	0.796488	0.00213919	5.37567	-	-	0.892828	0.0137682	5.66635	-	-	-	-
SLC38A1	-	8.1047	-	-	0.44228	6.93e-05	1.0466	7.51e-10	9.0541	-	-	-	-	-	-	8.98671	-	-	-	-	9.17099	-	-	-	-
SESN2	-	4.56712	-	-	0.51256	0.00290997	1.90528	8.87e-10	6.73078	-	-	-	-	-	-	6.71273	-	-	-	-	6.72205	-	-	-	-
EIF4EBP1	-	6.70765	-	-	0.556402	0.000128915	1.37181	1.21e-09	4.93525	-	-	-	-	-	-	5.18501	-	-	-	-	4.62325	-	-	-	-
STC2	-	6.88741	-	-	1.17732	2.19e-05	2.41407	1.28e-09	4.99409	-	-	-	-	-	-	5.07673	-	-	-	-	4.75161	-	-	-	-
MARCKS	-	8.71456	-	-	-0.462132	4.58e-05	-1.01018	1.29e-09	6.73297	-	-	-0.500337	0.0108092	-0.760928	0.000153128	6.81874	-	-	-0.685677	0.0102948	6.38158	-	-	-	-
SMAD6	-	6.47427	-	-	-0.871587	2.02e-05	-1.77493	1.42e-09	2.63641	-	-	-	-	-	-	2.42789	-	-	-	-	2.82698	-	-	-	-
XPOT	-	8.46296	-	-	0.427463	0.00025554	1.10964	1.42e-09	7.78223	-	-	-	-	-	-	7.7747	-	-	-	-	7.84358	-	-	-	-
KRT80	-	7.04739	-	-	-0.450114	0.000704681	-1.3794	1.42e-09	5.63998	-	-	-	-	-	-	5.89246	-	-	-	-	5.37038	-	-	-	-
EIF1	-	8.73927	-	-	0.164004	0.0154826	0.766773	1.42e-09	7.60145	-	-	-	-	-	-	7.55549	-	-	-	-	7.69331	-	-	-	-
MGARP	-	5.94857	-	-	-0.677672	0.000103618	-1.63189	1.74e-09	-	-	-	-	-	-	-	-	-	-	-	-	-	-	-	-	-
CBSL	-	6.0779	-	-	0.494487	0.00011253	1.13943	2.01e-09	-	-	-	-	-	-	-	-	-	-	-	-	1.42669	-	-	-	-
DHRS3	-	3.80062	-	-	-2.51289	1.17e-07	-2.95222	2.11e-09	4.55601	-	-	-0.542443	0.00637753	-0.896355	2.22e-05	4.66914	-	-	-0.87888	0.0118581	4.14042	-	-	-	-
PPP1R15A	-	6.31813	-	-	0.533088	7.82e-05	1.15951	2.23e-09	8.62218	-	-	-	-	-	-	8.50694	-	-	-	-	8.81528	-	-	-	-
SLC3A2	-	7.6155	-	-	0.376034	0.000378933	0.979462	2.31e-09	9.45872	-	-	-	-	0.661089	0.00161048	9.42845	-	-	0.751377	0.0120902	9.67535	-	-	-	-
PTX3	-	6.01871	-	-	1.37547	3.87e-06	2.04127	3.29e-09	-	-	-	-	-	-	-	-	-	-	-	-	-	-	-	-	-
KRT8	-	9.94102	-	-	-0.443869	3.03e-05	-0.843098	3.69e-09	12.83	-	-	-	-	-0.473135	0.0290634	12.9005	-	-	-	-	12.7185	-	-	-	-
MATN2	-	7.19755	-	-	-0.500679	0.000142677	-1.15046	3.69e-09	1.21401	-	-	-	-	-	-	1.02584	-	-	-	-	1.41489	-	-	-	-
GPRC5A	-	8.2149	-	-	-0.773966	4.25e-05	-1.53771	4.32e-09	6.36083	-	-	-	-	-	-	6.71502	-	-	-	-	5.69606	-	-	-	-
MARS1	-	8.06839	-	-	0.528023	0.000145093	1.18207	4.35e-09	7.66443	-	-	-	-	-	-	7.66054	-	-	-	-	7.69629	-	-	-	-
ODC1	-	8.52377	-	-	0.647297	1.65e-05	1.11504	4.82e-09	3.13064	-	-	-	-	-	-	3.22675	-	-	-	-	2.93118	-	-	-	-
CEBPG	-	6.26293	-	-	0.31085	0.00331148	1.02094	4.95e-09	6.57252	-	-	-	-	-	-	6.62478	-	-	-	-	6.61047	-	-	-	-
SLC7A5	-	9.03271	-	-	0.262475	0.00497444	0.922029	4.95e-09	8.47954	-	-	-	-	-	-	8.42526	-	-	-	-	8.56066	-	-	-	-
VEGFA	-	5.40012	-	-	0.567297	0.00126712	1.59855	5.79e-09	5.65771	-	-	0.790375	0.0142499	1.14674	0.000470279	5.93191	0.957413	0.0468998	1.22888	0.00635984	5.53011	-	-	-	-
CARS1	-	6.53273	-	-	0.457	0.000698474	1.20164	5.79e-09	7.12135	-	-	-	-	-	-	7.15795	-	-	-	-	7.07596	-	-	-	-
ADM	-	6.63233	-	-	-0.283937	0.022431	-1.30444	5.79e-09	8.60481	-	-	-	-	-	-	8.36009	-	-	-	-	8.93014	-	-	-	-
ETV5	-	5.44922	-	-	1.24795	3.87e-06	1.75689	6.4e-09	5.62075	-	-	-	-	-	-	5.20693	-	-	-	-	5.91135	-	-	-	-
ASPH	-	8.84814	-	-	0.468806	6.6e-06	0.702376	6.78e-09	6.85768	-	-	-	-	-	-	6.98589	-	-	-	-	6.68313	-	-	-	-
PLAUR	-	5.89053	0.66803	0.0191731	1.13302	8.87e-06	1.75272	7.77e-09	5.56687	-	-	-	-	-	-	5.82087	-	-	-	-	5.22993	-	-	-	-
AARS1	-	7.88029	-	-	0.286103	0.00230684	0.850701	8.67e-09	9.1236	-	-	-	-	-	-	9.05725	-	-	-	-	9.20508	-	-	-	-
CDCP1	-	5.59182	0.632639	0.0115821	0.738048	8.33e-05	1.43345	9.29e-09	4.28507	-	-	-	-	-	-	4.43047	-	-	-	-	3.9562	-	-	-	-
SLC7A1	-	7.93861	-	-	0.191996	0.00402414	0.610641	1.06e-08	6.17507	-	-	-	-	-	-	6.27462	-	-	-	-	6.01223	-	-	-	-
KCNG1	-	5.31574	-	-	0.532787	0.00121243	1.41848	1.07e-08	6.06347	-	-	-	-	-	-	6.04939	-	-	-	-	6.06895	-	-	-	-
SERPINE1	Placenta Enhanced	9.25177	-	-	1.13083	8.87e-06	1.69883	1.13e-08	9.49804	-	-	-	-	-	-	9.41262	-	-	-	-	9.52706	-	-	-	-
ARL6IP1	-	8.01058	-	-	-0.219786	0.00153047	-0.60606	1.14e-08	6.29083	-	-	-	-	-	-	6.35882	-	-	-	-	6.28292	-	-	-	-
AMIGO2	-	6.02391	-	-	1.11562	1.16e-05	1.71253	1.31e-08	3.41895	-	-	0.729037	0.0137399	0.927372	0.00124052	3.36008	-	-	-	-	3.73526	-	-	-	-
IARS1	-	8.10412	-	-	0.355791	0.000441389	0.819623	1.35e-08	6.83909	-	-	-	-	-	-	6.87099	-	-	-	-	6.78989	-	-	-	-
TGFB2	-	6.44874	-	-	-0.40311	0.0111004	-1.5415	1.38e-08	4.20178	-	-	-	-	-	-	4.06602	-	-	-	-	4.25873	-	-	-	-
CNN2	-	7.68978	-	-	-0.241538	0.00316051	-0.72434	1.46e-08	4.15597	-	-	-	-	-	-	4.05584	-	-	-	-	4.2256	-	-	-	-
MMP1	-	4.80886	2.42984	0.00175112	3.18923	9.77e-06	4.74994	1.51e-08	0.692896	-	-	-	-	-	-	0.915768	-	-	-	-	-	-	-	-	-
ADAMTS15	-	4.37949	-	-	-0.812375	0.000101493	-1.62499	1.52e-08	0.769707	-	-	-	-	-	-	0.45862	-	-	-	-	1.0946	-	-	-	-
TARS1	-	8.4051	-	-	0.306764	0.000395058	0.683564	1.52e-08	7.45913	-	-	-	-	-	-	7.37675	-	-	-	-	7.56862	-	-	-	-
LONP1	-	7.27734	-	-	0.262013	0.00750034	0.879726	1.71e-08	7.88199	-	-	-	-	-	-	7.88608	-	-	-	-	7.9056	-	-	-	-
TGFBI	Placenta Enhanced	9.5977	-	-	-0.238205	0.0044275	-0.737671	1.75e-08	7.10639	-	-	-0.622533	0.00955823	-1.0113	5.99e-05	7.25483	-	-	-1.03202	0.00299064	6.5979	-	-	-	-
MT-CO3	-	10.7573	-	-	-0.278518	0.00103223	-0.69656	1.87e-08	9.96248	-	-	-	-	-	-	9.97577	-	-	-	-	10.0425	-	-	-	-
MFGE8	-	8.01628	-	-	-0.470138	6.86e-05	-0.840028	2e-08	1.95371	-	-	-	-	-	-	1.84789	-	-	-	-	2.19486	-	-	-	-
CRISPLD2	-	4.5685	-	-	-0.790437	0.000599315	-1.93431	2.2e-08	4.1603	-	-	-	-	-	-	4.29981	-	-	-	-	3.96836	-	-	-	-
COL6A3	-	6.34965	-	-	0.824544	2.98e-05	1.32554	2.21e-08	3.93381	-	-	-	-	-	-	3.92381	-	-	-	-	3.68959	-	-	-	-
ITGA6	-	7.40889	0.619366	0.0246952	0.920224	5.36e-05	1.58471	2.41e-08	7.66576	-	-	-0.534258	0.0114539	-0.745652	0.000453363	7.85189	-	-	-0.685151	0.0115386	7.18512	-	-	-	-
KIF20A	-	7.64967	-	-	-0.274757	0.00564053	-0.868362	2.41e-08	1.31511	-	-	-	-	-	-	1.31024	-	-	-	-	1.39384	-	-	-	-
LARS1	-	7.95942	-	-	0.430094	8.33e-05	0.752479	3.15e-08	7.04984	-	-	-	-	-	-	6.98052	-	-	-	-	7.11009	-	-	-	-
XBP1	-	6.45075	-	-	0.459589	0.000437114	0.978136	3.15e-08	8.51171	-	-	-	-	-	-	8.37782	-	-	-	-	8.71669	-	-	-	-
LAMA1	-	8.08135	-	-	0.28595	0.000452965	0.614359	3.15e-08	3.83859	-	-	-	-	-	-	3.5612	-	-	-	-	4.25732	-	-	-	-
ASB1	-	6.78989	-	-	0.529379	0.00060435	1.18596	3.15e-08	3.58441	-	-	-	-	-	-	3.74604	-	-	-	-	3.33558	-	-	-	-
IFRD1	-	5.48412	-	-	0.397014	0.00206847	1.03625	3.15e-08	6.51341	-	-	-	-	-	-	6.44635	-	-	-	-	6.70682	-	-	-	-
NT5E	-	6.77878	-	-	0.743443	6.6e-06	0.97366	3.31e-08	8.2865	-	-	-0.534745	0.0150533	-0.607816	0.00412285	7.82353	-	-	-0.581331	0.0190195	8.58715	-	-	-	-
DHCR24	-	7.58506	-	-	-0.383173	0.000122203	-0.704296	3.33e-08	5.95873	-	-	-	-	-	-	6.08159	-	-	-	-	5.77471	-	-	-	-
SPARC	Placenta Enhanced	10.5721	-	-	-0.236266	0.0142556	-0.832873	3.62e-08	6.32312	-	-	-	-	-	-	6.48215	-	-	-	-	6.00531	-	-	-	-
NPPB	-	1.79608	-	-	-2.13376	8.67e-05	-4.57378	4.6e-08	-	-	-	-	-	-	-	-	-	-	-	-	-	-	-	-	-
SMURF2	-	7.23344	-	-	0.811665	3.96e-05	1.26952	4.95e-08	5.5615	-	-	-	-	-	-	5.56238	-	-	-	-	5.52843	-	-	-	-
CXCL12	-	6.66493	-	-	-0.240074	0.0399163	-1.01585	5.53e-08	-	-	-	-	-	-	-	-	-	-	-	-	-	-	-	-	-
MID1	-	5.54709	-	-	-0.83751	0.000438819	-1.78084	5.94e-08	4.56149	-	-	-	-	-	-	4.5676	-	-	-	-	4.54451	-	-	-	-
KRT18	-	9.69497	-	-	-0.391973	0.000219019	-0.7228	6.48e-08	11.8663	-	-	-	-	-0.435578	0.0423112	11.9335	-	-	-	-	11.7616	-	-	-	-
SYNPO	-	6.09774	-	-	-0.709696	0.000261857	-1.37503	6.48e-08	8.55286	-	-	-	-	-	-	8.53563	-	-	-	-	8.57127	-	-	-	-
CACNG4	-	5.06826	-	-	-0.459876	0.00725929	-1.43538	6.72e-08	4.47832	-	-	-	-	-	-	4.68323	-	-	-	-	4.13431	-	-	-	-
WARS1	Placenta Enhanced	6.80624	-	-	0.385485	0.00608207	1.1167	6.97e-08	6.09457	-	-	-	-	-	-	6.23211	-	-	-	-	5.951	-	-	-	-
ETV4	-	5.09159	-	-	1.33685	4.25e-05	2.03468	7.58e-08	3.71521	-	-	-	-	-	-	3.39296	-	-	-	-	4.03672	-	-	-	-
CSNK1A1	-	8.23273	-	-	0.288555	0.000497282	0.583372	7.64e-08	8.27497	-	-	-	-	-	-	8.27967	-	-	-	-	8.26076	-	-	-	-
CDKN2C	-	5.91403	-	-	-0.560142	0.00135161	-1.33003	7.64e-08	0.506349	-	-	-	-	-	-	-	-	-	-	-	0.854742	-	-	-	-
TPBG	-	4.77603	-	-	0.382231	0.00837379	1.14461	7.7e-08	5.33477	-	-	-	-	-	-	5.47593	-	-	-	-	5.16409	-	-	-	-
PHLDA1	-	5.42406	-	-	0.713145	0.000306097	1.33713	8.49e-08	4.78156	-	-	-	-	-	-	4.98162	-	-	-	-	4.75155	-	-	-	-
ITGA3	-	9.84104	-	-	0.442904	0.00031825	0.825763	1.05e-07	6.07142	-	-	-	-	-	-	6.22709	-	-	-	-	5.89725	-	-	-	-
RSL24D1	-	6.57882	-	-	0.340426	0.000968974	0.729235	1.05e-07	5.6999	-	-	-	-	-	-	5.62915	-	-	-	-	5.81712	-	-	-	-
S100A10	-	6.56426	-	-	-0.409703	0.00126712	-0.921983	1.05e-07	7.52807	-	-	-	-	-	-	7.77134	-	-	-	-	7.15435	-	-	-	-
PLEKHA2	-	6.77929	-	-	-0.305582	0.00378793	-0.803848	1.05e-07	5.16867	-	-	-	-	-	-	5.27133	-	-	-	-	4.88306	-	-	-	-
INSYN2B	-	4.09171	-	-	1.23237	3.03e-05	1.7396	1.13e-07	-	-	-	-	-	-	-	-	-	-	-	-	1.1263	-	-	-	-
UBASH3B	Placenta Enhanced	6.48662	-	-	1.11504	2.19e-05	1.52313	1.17e-07	5.83501	-	-	-	-	-	-	6.11661	-	-	-	-	5.53973	-	-	-	-
SEMA6B	-	6.21495	-	-	-0.292685	0.0102562	-0.899109	1.17e-07	3.21893	-	-	-	-	-	-	3.16702	-	-	-	-	3.09168	-	-	-	-
ARHGEF2	-	6.5822	-	-	0.408293	0.00270074	0.990682	1.2e-07	6.5507	-	-	-	-	-	-	6.69367	-	-	-	-	6.37359	-	-	-	-
TNFRSF21	-	4.03494	-	-	0.822142	0.000284696	1.46345	1.38e-07	6.51111	-	-	-	-	-	-	6.62734	-	-	-	-	6.37273	-	-	-	-
VIM	-	10.6624	-	-	0.50479	1.72e-05	0.652009	1.45e-07	8.37644	-	-	-	-	-	-	8.67599	-	-	-	-	7.98388	-	-	-	-
PTPRJ	-	6.96563	-	-	-0.486545	0.000437114	-0.924839	1.45e-07	5.14078	-	-	-	-	-	-	5.05062	-	-	-	-	5.15569	-	-	-	-
ANXA2	-	10.9107	-	-	-0.203825	0.00443091	-0.526028	1.5e-07	10.2392	-	-	-	-	-	-	10.3725	-	-	-	-	10.0248	-	-	-	-
FOSL1	-	6.82268	0.648075	0.0142396	0.969922	1.65e-05	1.24413	1.51e-07	2.49518	-	-	-	-	-	-	2.47851	-	-	-	-	2.53463	-	-	-	-
NIBAN2	-	8.23382	-	-	0.349205	0.000241756	0.600713	1.57e-07	9.39961	-	-	-	-	-	-	9.22748	-	-	-	-	9.5572	-	-	-	-
CALM3	-	9.24351	-	-	-0.134537	0.0349133	-0.495878	1.57e-07	7.98835	-	-	-	-	-	-	8.05385	-	-	-	-	7.89663	-	-	-	-
JUP	-	5.12102	-	-	-0.716507	7.03e-05	-1.08996	1.65e-07	9.64245	-	-	-	-	-	-	9.64923	-	-	-	-	9.61603	-	-	-	-
HMGA2	-	4.13702	0.918691	0.0191783	1.22063	0.000101493	1.8924	1.8e-07	2.64668	-	-	-	-	-	-	2.33239	-	-	-	-	2.8606	-	-	-	-
RGMB	-	6.66766	0.433707	0.0330446	0.760133	2.19e-05	0.99454	1.86e-07	3.54031	-	-	-	-	-	-	3.56247	-	-	-	-	3.48484	-	-	-	-
MARCHF4	-	6.14388	-	-	0.883515	2.27e-05	1.15832	1.89e-07	0.987914	-	-	-	-	-	-	0.563577	-	-	-	-	1.4136	-	-	-	-
ETS1	-	7.68227	-	-	0.543426	3.03e-05	0.729748	1.89e-07	2.02505	-	-	-	-	-	-	1.66496	-	-	-	-	2.59748	-	-	-	-
ZBTB18	-	6.00405	-	-	-0.345164	0.000608282	-0.670978	1.89e-07	3.30799	-	-	-	-	-	-	3.28504	-	-	-	-	3.23741	-	-	-	-
TCEA1	-	7.9851	-	-	0.180503	0.0104726	0.521674	1.89e-07	7.04735	-	-	-	-	-	-	7.05204	-	-	-	-	7.0997	-	-	-	-
PVR	-	7.73017	-	-	0.335947	0.00211243	0.754161	1.99e-07	5.07016	-	-	-	-	-	-	5.44068	-	-	-	-	4.43389	-	-	-	-
PYCR1	-	6.77379	-	-	0.421903	0.000592959	0.799917	2.02e-07	0.880759	-	-	-	-	-	-	1.35632	-	-	-	-	0.483994	-	-	-	-
PKDCC	-	4.87118	-	-	-0.673071	0.000401512	-1.24154	2.05e-07	-	-	-	-	-	-	-	-	-	-	-	-	-	-	-	-	-
CSDC2	-	4.15553	-	-	-0.81693	0.000900473	-1.71457	2.07e-07	-	-	-	-	-	-	-	-	-	-	-	-	-	-	-	-	-
TNS3	-	7.30514	-	-	-0.547971	0.000704681	-1.08058	2.14e-07	9.31767	-	-	-	-	-	-	9.30195	-	-	-	-	9.3762	-	-	-	-
RCAN1	-	5.94466	-	-	0.546757	0.00102606	1.09583	2.42e-07	6.99238	-	-	-	-	-	-	7.0589	-	-	-	-	6.87904	-	-	-	-
PLAC8	-	3.34071	-	-	-0.925891	0.00121218	-2.00854	2.46e-07	3.61345	-	-	-	-	-	-	3.7895	-	-	-	-	3.34113	-	-	-	-
CDKN1A	-	6.12375	-	-	0.202551	0.0313926	0.694247	2.57e-07	7.71181	-	-	-	-	-	-	7.73193	-	-	-	-	7.77293	-	-	-	-
GADD45A	-	6.09769	-	-	0.643576	0.000426193	1.13788	2.67e-07	5.96364	-	-	-	-	-	-	6.02693	-	-	-	-	5.84399	-	-	-	-
LYPD1	-	4.65364	-	-	-0.489855	0.0044275	-1.24584	2.67e-07	-	-	-	-	-	-	-	-	-	-	-	-	-	-	-	-	-
TGM2	-	8.70042	0.712714	0.023673	0.982264	0.000101493	1.4856	2.75e-07	10.6962	-	-	-0.608503	0.00864959	-0.785193	0.000612112	10.1553	-	-	-0.731129	0.00665229	11.0335	-	-	-	-
FLT1	Placenta Enriched	4.64203	-	-	1.07798	0.000412411	1.8968	2.78e-07	9.54694	-	-	-0.503249	0.0269997	-0.748794	0.000853161	9.50225	-	-	-0.617014	0.0201197	9.39068	-	-	-	-
KISS1	Placenta Enriched	4.48859	1.3601	0.0142396	1.72016	9.96e-05	2.56234	2.85e-07	4.3747	-	-	-	-	-0.870503	0.0369311	3.91108	-	-	-	-	4.71258	-	-	-	-
ASPM	-	8.178	-	-	-0.347211	0.000691038	-0.655929	2.85e-07	1.94961	-	-	-	-	-	-	1.95492	-	-	-	-	1.84229	-	-	-	-
DNER	-	5.26265	0.884411	0.0165011	1.07233	0.00012632	1.63637	2.97e-07	-	-	-	-	-	-	-	-	-	-	-	-	-	-	-	-	-
PCK2	-	5.12654	-	-	0.523245	0.0153054	1.54309	3e-07	4.68967	-	-	-	-	-	-	4.6922	-	-	-	-	4.64497	-	-	-	-
PLIN2	-	4.68695	-	-	0.841141	3.22e-05	1.08923	3.13e-07	8.89204	-	-	1.21164	1.04e-06	1.64734	1.52e-08	9.2476	1.37472	0.000824336	1.76099	7.48e-05	8.84221	-	-	-	-
GREM1	-	9.09075	-	-	0.750171	1.74e-05	0.905358	3.13e-07	3.92564	-	-	-	-	-	-	3.99193	-	-	-	-	3.88809	-	-	-	-
CDH4	-	3.31327	-	-	0.937096	0.000923084	1.79988	3.13e-07	1.18906	-	-	-	-	-	-	0.581959	-	-	-	-	1.62945	-	-	-	-
GPC1	-	8.02548	-	-	-0.271498	0.00359327	-0.636622	3.13e-07	6.51315	-	-	-	-	-	-	6.79227	-	-	-	-	6.09877	-	-	-	-
PMAIP1	-	3.91499	-	-	0.614908	0.00592613	1.53988	3.13e-07	7.3475	-	-	-	-	-	-	7.44265	-	-	-	-	7.2921	-	-	-	-
IER2	-	6.37222	-	-	0.276888	0.00781078	0.727339	3.13e-07	7.25206	-	-	-	-	-	-	7.06711	-	-	-	-	7.45751	-	-	-	-
GPT2	-	5.59893	-	-	-	-	1.2418	3.13e-07	5.44333	-	-	-	-	-	-	5.1041	-	-	-	-	5.75996	-	-	-	-
CRIM1	Placenta Enhanced	10.0962	-	-	0.31702	5.31e-05	0.430938	3.16e-07	10.0899	-	-	-	-	-	-	10.0835	-	-	-	-	10.0102	-	-	-	-
PPM1H	-	4.90989	-	-	-0.667149	0.00135161	-1.391	3.17e-07	4.89701	-	-	-	-	-	-	4.92072	-	-	-	-	4.93491	-	-	-	-
MYL9	-	9.16008	-	-	-0.279775	0.0106419	-0.778305	3.21e-07	4.11017	-	-	-	-	-	-	4.17571	-	-	-	-	4.01919	-	-	-	-
FSTL1	-	10.989	-	-	-0.341068	0.000901004	-0.655306	3.23e-07	7.90774	-	-	-	-	-0.495315	0.0169775	7.99061	-	-	-	-	7.6311	-	-	-	-
ATOH8	-	4.0532	-	-	-0.749199	0.00595771	-2.01924	3.23e-07	1.04735	-	-	-	-	-	-	0.802706	-	-	-	-	1.37453	-	-	-	-
CAV1	-	7.0541	-	-	-	-	-0.679051	3.24e-07	3.31644	-	-	-	-	-0.861382	0.00199684	3.48656	-	-	-	-	2.79043	-	-	-	-
ESM1	-	3.95388	1.76615	0.0142396	2.17671	8.67e-05	3.12467	3.39e-07	-	-	-	-	-	-	-	-	-	-	-	-	-	-	-	-	-
SPOCK1	-	7.77809	-	-	0.749418	8.77e-05	1.0756	3.39e-07	1.33592	-	-	-	-	-	-	0.858315	-	-	-	-	1.9398	-	-	-	-
RHOB	-	8.08747	-	-	-0.43509	0.000242286	-0.699002	3.39e-07	6.70187	-	-	-	-	-0.435825	0.0327643	6.61683	-	-	-	-	6.80274	-	-	-	-
MAFF	-	4.4703	-	-	0.767891	0.000844853	1.44243	3.45e-07	8.09875	-	-	-	-	-	-	7.84213	-	-	-	-	8.4196	-	-	-	-
PNP	-	5.82236	-	-	0.553418	0.000314173	0.911469	3.61e-07	5.16403	-	-	-	-	-	-	5.36691	-	-	-	-	4.88482	-	-	-	-
OGT	-	8.29893	-	-	0.227981	0.0479374	0.831648	3.61e-07	7.11885	-	-	-	-	-	-	7.11226	-	-	-	-	7.08057	-	-	-	-
COL3A1	Placenta Enhanced	7.2937	-	-	-0.66304	0.00295584	-1.51864	3.73e-07	3.74929	-	-	-	-	-	-	3.89311	-	-	-1.65949	0.0376826	3.52442	-	-	-	-
DCBLD2	-	8.27425	-	-	0.681621	9.77e-06	0.760491	3.86e-07	4.36473	-	-	-	-	-	-	4.63117	-	-	-	-	4.09162	-	-	-	-
MYBBP1A	-	7.37156	0.333012	0.0418756	0.523869	9.69e-05	0.7477	3.86e-07	4.97934	-	-	-	-	-	-	5.06477	-	-	-	-	4.8818	-	-	-	-
EIF2S2	-	8.2033	-	-	0.426094	0.00056143	0.754982	3.86e-07	7.7375	-	-	-	-	-	-	7.67708	-	-	-	-	7.82909	-	-	-	-
EPB41L3	-	7.0887	-	-	0.557218	3.05e-05	0.701539	3.88e-07	7.43555	-	-	0.500964	0.00223382	0.54236	0.000756379	7.45592	0.607682	0.0269419	0.649957	0.0102239	7.49694	-	-	-	-
ITPRIP	-	5.5894	-	-	0.497878	0.00122362	0.964862	3.96e-07	6.18771	-	-	-	-	-	-	6.18961	-	-	0.527026	0.044506	6.22116	-	-	-	-
MYC	-	7.27336	-	-	0.229549	0.00279062	0.499976	3.96e-07	3.6212	-	-	-	-	-0.705992	0.0158279	3.82657	-	-	-	-	3.19065	-	-	-	-
CCDC85A	-	5.83343	-	-	-0.286639	0.0370855	-0.996597	3.96e-07	0.396474	-	-	-	-	-	-	0.460932	-	-	-	-	0.527064	-	-	-	-
TNC	-	6.14765	-	-	0.795377	0.000231286	1.24296	4.04e-07	3.1011	-	-	-	-	-	-	2.52801	-	-	-	-	3.49787	-	-	-	-
COLEC12	-	4.32588	-	-	-0.955892	0.00121243	-1.97894	4.11e-07	6.37628	-	-	-0.467099	0.0105384	-0.889672	1.11e-05	6.36943	-	-	-0.859526	0.00299064	6.20071	-	-	-	-
VSIR	-	4.78659	-	-	-0.863499	0.000245743	-1.38721	4.44e-07	8.16872	-	-	-	-	-	-	8.12527	-	-	-	-	8.33234	-	-	-	-
LINC02593	-	3.2745	-	-	-0.914144	0.000288522	-1.51356	4.46e-07	-	-	-	-	-	-	-	-	-	-	-	-	-	-	-	-	-
ADM2	-	4.34097	-	-	-	-	1.74757	4.52e-07	3.1083	-	-	-	-	-	-	3.0448	-	-	-	-	3.06431	-	-	-	-
CASP4	-	4.43004	-	-	0.741099	0.000599315	1.29742	4.55e-07	7.01332	-	-	-	-	-	-	6.77552	-	-	-	-	7.20168	-	-	-	-
DDX21	-	8.60148	-	-	0.4766	0.000111559	0.675244	5.37e-07	7.66909	-	-	-	-	-	-	7.61603	-	-	-	-	7.79301	-	-	-	-
DUSP6	-	3.613	-	-	1.47953	0.00034465	2.38053	5.5e-07	3.30456	-	-	-	-	-	-	2.99454	-	-	-	-	3.50498	-	-	-	-
PSPH	-	5.06965	-	-	0.514925	0.00609254	1.22304	5.85e-07	3.94798	-	-	-	-	-	-	3.76858	-	-	-	-	4.14316	-	-	-	-
RAP2B	-	5.40642	-	-	0.367382	0.00331128	0.794017	5.89e-07	6.18458	-	-	-0.464031	0.0173058	-0.516471	0.00572123	6.30017	-	-	-	-	5.96145	-	-	-	-
HAPLN3	-	4.52253	-	-	-0.840059	0.000302524	-1.35439	5.97e-07	0.511687	-	-	-	-	-	-	0.170451	-	-	-	-	0.71783	-	-	-	-
ZNF185	-	6.06696	-	-	-	-	0.724196	6.32e-07	4.56484	-	-	-	-	-	-	4.67147	-	-	-	-	4.34967	-	-	-	-
CKAP2	-	7.34314	-	-	-	-	-0.523045	6.47e-07	4.69637	-	-	-	-	-	-	4.98552	-	-	-	-	4.22454	-	-	-	-
PODXL	-	8.77154	-	-	0.666755	0.000128915	0.948975	6.54e-07	2.12968	-	-	-	-	-	-	2.13239	-	-	-	-	2.20536	-	-	-	-
MT-CYB	-	10.3308	-	-	-0.187591	0.0167837	-0.522321	6.84e-07	10.9179	-	-	-	-	-	-	10.7668	-	-	-	-	11.1433	-	-	-	-
TUBE1	-	4.58555	-	-	-	-	1.12603	6.95e-07	4.09933	-	-	-	-	-	-	4.00211	-	-	-	-	4.30927	-	-	-	-
TIMP2	-	9.09318	-	-	-0.243912	0.00249627	-0.500185	6.96e-07	8.93205	-	-	-	-	-	-	8.80952	-	-	-	-	9.03555	-	-	-	-
CPA4	-	6.45261	-	-	-0.746435	0.00754078	-1.91607	7.16e-07	2.95142	-	-	-	-	-	-	2.87497	-	-	-	-	2.77594	-	-	-	-
HMGA1	-	9.04793	0.421645	0.0244699	0.563469	0.000141857	0.800159	7.25e-07	7.26991	-	-	-	-	-	-	7.47972	-	-	0.701837	0.0194719	7.21276	-	-	-	-
FXYD5	-	6.18055	-	-	0.409102	0.000827169	0.717977	7.31e-07	4.76156	-	-	-	-	-	-	4.98097	-	-	-	-	4.55523	-	-	-	-
COL1A1	-	12.0363	-	-	-0.173191	0.0446247	-0.583988	7.32e-07	4.42405	-	-	-	-	-	-	4.63716	-	-	-	-	4.16061	-	-	-	-
CLMP	-	5.00447	-	-	0.83934	0.000395058	1.325	7.82e-07	3.31354	-	-	0.983537	0.0134984	0.859687	0.0243383	3.40028	-	-	-	-	3.40145	-	-	-	-
MET	-	7.9521	-	-	-0.242994	0.021017	-0.702992	7.82e-07	7.81681	-	-	-	-	-0.469932	0.0480981	8.00861	-	-	-	-	7.3818	-	-	-	-
OXTR	-	5.80807	-	-	-	-	-0.999277	7.82e-07	2.22848	-	-	-	-	-	-	2.16334	-	-	-	-	2.27133	-	-	-	-
ANKRD33B	-	6.48725	-	-	-0.580052	7.32e-05	-0.756319	7.98e-07	5.04016	-	-	-	-	-0.44192	0.034945	5.12672	-	-	-	-	4.66149	-	-	-	-
SRXN1	-	6.1047	-	-	0.419925	0.000599315	0.701183	8.1e-07	7.31116	-	-	-	-	0.723198	0.00160114	7.12366	-	-	0.923614	0.0278691	7.70609	-	-	-	-
PA2G4	-	8.58876	-	-	0.353046	9.79e-05	0.472182	8.1e-07	6.822	-	-	-	-	-	-	6.8851	-	-	-	-	6.80843	-	-	-	-
TOP1MT	-	5.71845	-	-	0.393317	0.000441389	0.629061	8.1e-07	3.72267	-	-	-	-	-	-	3.89846	-	-	-	-	3.60954	-	-	-	-
JUN	-	7.47973	-	-	0.495314	7.58e-05	0.639337	8.48e-07	6.17712	-	-	-	-	-	-	6.35349	-	-	-	-	6.03601	-	-	-	-
ANTXR2	-	5.74648	-	-	1.34425	0.00026498	2.01753	8.48e-07	5.42285	-	-	-	-	-	-	5.45607	-	-	-	-	5.2808	-	-	-	-
OLR1	Placenta Enhanced	4.20751	-	-	-1.18691	0.00140498	-2.3726	8.48e-07	6.4869	-	-	-	-	-0.46872	0.0379771	6.53661	-	-	-	-	6.23493	-	-	-	-
ANAPC15	-	5.30432	-	-	-	-	-0.731333	8.48e-07	4.51262	-	-	-	-	-	-	4.58443	-	-	-	-	4.36824	-	-	-	-
SH3RF1	-	6.20165	-	-	0.532691	0.000401512	0.833777	8.62e-07	6.0355	-	-	-	-	-	-	6.03251	-	-	-	-	5.97003	-	-	-	-
SEL1L3	-	7.16489	-	-	0.254123	0.0104383	0.635733	8.62e-07	6.85085	-	-	-	-	-	-	7.11411	-	-	-	-	6.55333	-	-	-	-
HSPB1	-	8.24608	-	-	-0.227354	0.0130886	-0.591242	9.2e-07	10.6	-	-	-	-	-	-	10.6081	-	-	-	-	10.7061	-	-	-	-
HSPA2	-	5.16115	-	-	-0.413186	0.01999	-1.18822	9.2e-07	7.63488	-	-	-	-	-	-	7.66351	-	-	-	-	7.70145	-	-	-	-
PRSS23	-	7.12803	-	-	-0.233428	0.045379	-0.777583	9.85e-07	5.1655	-	-	-	-	-	-	5.11516	-	-	-	-	5.10997	-	-	-	-
SLC1A4	-	5.6992	-	-	-	-	0.986934	9.85e-07	4.1114	-	-	-	-	-	-	4.11159	-	-	-	-	4.03959	-	-	-	-
STMN1	-	8.82413	-	-	-	-	-0.436269	9.85e-07	3.9339	-	-	-	-	-	-	4.11858	-	-	-	-	3.73718	-	-	-	-
TRIM6	-	3.63235	-	-	-0.533701	0.00564053	-1.23477	1.04e-06	4.70111	-	-	-	-	-	-	4.7219	-	-	-	-	4.57209	-	-	-	-
TRIB1	-	4.92768	-	-	0.521435	0.00126712	0.928186	1.1e-06	6.03419	-	-	-	-	-	-	5.96046	-	-	-	-	6.11935	-	-	-	-
KANK2	-	7.17924	-	-	-0.452343	0.00175548	-0.852736	1.13e-06	4.84818	-	-	-	-	-	-	4.80645	-	-	-	-	4.71592	-	-	-	-
SLC20A1	-	7.27886	-	-	0.272022	0.00200104	0.514514	1.14e-06	7.14456	-	-	0.43446	0.0488097	0.674828	0.00161048	7.05929	0.682607	0.0200533	0.793387	0.00401717	7.44804	-	-	-	-
FRMD3	-	2.76834	-	-	0.955314	0.00214106	1.81991	1.14e-06	2.06841	-	-	-	-	-	-	1.65325	-	-	-	-	2.42366	-	-	-	-
HOXA10	-	5.06159	-	-	-0.532124	0.00218526	-1.04336	1.14e-06	0.511952	-	-	-	-	-	-	-	-	-	-	-	0.842103	-	-	-	-
BCAT1	-	7.2921	-	-	0.436899	0.00632143	0.989411	1.15e-06	6.6491	-	-	-0.554197	0.0114539	-0.840163	0.000160423	6.50875	-	-	-0.921542	0.00444022	6.48739	-	-	-	-
PLK2	-	6.98054	-	-	-0.487999	0.00375947	-1.03414	1.15e-06	8.06487	-	-	-	-	-	-	8.14036	-	-	-	-	7.97472	-	-	-	-
RAD23A	-	7.21089	-	-	0.258418	0.00261706	0.505111	1.19e-06	7.27642	-	-	-	-	-	-	7.28888	-	-	-	-	7.33415	-	-	-	-
NEAT1	-	9.06931	-	-	-0.201695	0.0344137	-0.612447	1.26e-06	9.13969	-	-	-	-	-	-	8.92517	0.659071	0.0221066	-	-	9.45319	-	-	-	-
CD44	-	8.74088	-	-	0.880467	9.34e-05	1.12805	1.26e-06	7.24456	-	-	-	-	-	-	7.3455	-	-	-	-	7.07532	-	-	-	-
SSR3	-	8.33502	-	-	0.696827	0.000185973	0.96656	1.26e-06	6.33217	-	-	-	-	-	-	6.34033	-	-	-	-	6.37635	-	-	-	-
FN1	Placenta Enhanced	11.052	-	-	-0.301555	0.00181346	-0.558535	1.26e-06	13.7402	-	-	-	-	-0.550288	0.0387117	14	-	-	-	-	13.0988	-	-	-	-
EIF5	-	8.20638	-	-	0.358978	0.00316068	0.720155	1.26e-06	8.75213	-	-	-	-	-	-	8.73327	-	-	-	-	8.79667	-	-	-	-
ANKRD1	-	6.08566	-	-	0.73596	0.000290501	1.0717	1.29e-06	5.18129	-	-	-	-	-	-	5.0483	-	-	-	-	5.43091	-	-	-	-
PLXNA2	-	5.10881	1.0758	0.0362369	0.652257	0.0403498	2.03736	1.29e-06	7.46418	-	-	-	-	-	-	7.34325	-	-	-	-	7.50106	-	-	-	-
TMEM200A	-	3.27671	-	-	1.92911	0.000437114	2.96134	1.33e-06	0.481826	-	-	-	-	-	-	-	-	-	-	-	0.719684	-	-	-	-
PALS1	-	7.33143	-	-	-0.27059	0.00234913	-0.519611	1.33e-06	6.63075	-	-	-	-	-0.402526	0.0337785	6.44661	-	-	-	-	6.69663	-	-	-	-
HK2	-	6.42617	-	-	0.30878	0.044895	0.978867	1.36e-06	5.19585	-	-	-	-	0.715659	0.0072893	5.27733	-	-	-	-	5.11523	-	-	-	-
NARS1	-	7.05793	-	-	0.621038	0.000599315	0.991463	1.38e-06	7.80785	-	-	-	-	-	-	7.86458	-	-	-	-	7.79199	-	-	-	-
NOP2	-	7.135	-	-	0.407272	0.000677114	0.65693	1.38e-06	5.39224	-	-	-	-	-	-	5.50044	-	-	-	-	5.33774	-	-	-	-
ANXA11	-	7.26329	-	-	-0.405363	0.000313088	-0.593122	1.39e-06	7.86121	-	-	-	-	-	-	7.9846	-	-	-	-	7.64749	-	-	-	-
SLC7A2	-	5.19328	-	-	0.53367	0.00270349	1.0291	1.4e-06	8.33585	-	-	-	-	-	-	8.0973	-	-	-	-	8.55387	-	-	-	-
RRP9	-	5.34272	-	-	0.529506	0.000261857	0.749161	1.41e-06	2.93153	-	-	-	-	-	-	3.0818	-	-	-	-	2.93355	-	-	-	-
PFDN2	-	5.86339	-	-	0.435362	0.00102606	0.735933	1.42e-06	5.32487	-	-	-	-	-	-	5.35816	-	-	-	-	5.37569	-	-	-	-
SLIT3	-	5.48755	-	-	-0.421122	0.00206847	-0.793592	1.42e-06	3.13736	-	-	-	-	-	-	2.61987	-	-	-	-	3.60625	-	-	-	-
NPM3	-	5.85169	-	-	0.539894	7.03e-05	0.657815	1.43e-06	3.40442	-	-	-	-	-	-	3.43468	-	-	-	-	3.53953	-	-	-	-
PSMD2	-	9.42008	-	-	0.465625	0.000101493	0.594158	1.43e-06	7.70161	-	-	-	-	-	-	7.7694	-	-	-	-	7.66906	-	-	-	-
HEG1	-	9.12757	-	-	-0.596004	0.00011253	-0.773327	1.43e-06	5.21995	-	-	-	-	-	-	5.14103	-	-	-	-	5.31773	-	-	-	-
KIAA1522	-	6.37546	-	-	-0.325517	0.02087	-0.894464	1.43e-06	7.47149	-	-	-	-	-	-	7.56685	-	-	-	-	7.40928	-	-	-	-
SH2B3	-	6.00693	-	-	0.545037	0.00281985	1.05624	1.45e-06	4.31157	-	-	-	-	-	-	4.35342	-	-	-	-	4.28388	-	-	-	-
CEBPD	-	5.22051	-	-	-0.818276	0.000245743	-1.16601	1.46e-06	7.48576	-	-	-	-	-	-	7.57798	-	-	-	-	7.31916	-	-	-	-
SSTR1	-	2.64211	0.916018	0.0246952	1.10214	0.000290501	1.57222	1.52e-06	-	-	-	-	-	-	-	-	-	-	-	-	-	-	-	-	-
KRTAP2-3	-	2.35996	1.98155	0.010585	1.98119	0.000179367	2.66868	1.53e-06	-	-	-	-	-	-	-	-	-	-	-	-	-	-	-	-	-
DUSP7	-	5.58211	-	-	0.497838	0.000483711	0.758269	1.53e-06	2.86146	-	-	-	-	-	-	2.89581	-	-	-	-	2.88969	-	-	-	-
PDGFRB	-	6.41278	-	-	-0.769995	0.00100423	-1.32101	1.56e-06	2.73029	-	-	-	-	-	-	2.7659	-	-	-	-	2.74668	-	-	-	-
NOLC1	-	8.19266	-	-	0.368878	0.000170325	0.49295	1.58e-06	7.25021	-	-	-	-	-	-	7.26433	-	-	-	-	7.25863	-	-	-	-
C1orf198	-	7.22742	-	-	-0.347644	0.00438018	-0.72062	1.6e-06	5.90345	-	-	-	-	-	-	5.96406	-	-	-	-	5.78298	-	-	-	-
NCEH1	-	6.25129	-	-	0.598271	0.000165146	0.795311	1.61e-06	5.06823	-	-	-	-	-	-	5.25311	-	-	-	-	4.97517	-	-	-	-
PPFIBP1	-	6.6311	-	-	-	-	0.682521	1.62e-06	7.49682	-	-	-	-	-	-	7.4947	-	-	-	-	7.36807	-	-	-	-
NLRP1	-	6.43125	-0.360256	0.0369002	-0.308204	0.00679337	-0.685293	1.64e-06	2.72889	-	-	-	-	-	-	2.40371	-	-	-	-	3.05363	-	-	-	-
RASSF8	-	5.54813	-	-	0.459196	0.018579	1.18793	1.72e-06	5.98906	-	-	-	-	-	-	5.95407	-	-	-	-	5.97924	-	-	-	-
RASA3	-	5.32168	-	-	0.388234	0.00401803	0.77919	1.73e-06	2.66878	-	-	-	-	-	-	2.67106	-	-	-	-	2.65498	-	-	-	-
LASP1	-	9.4878	-	-	-	-	-0.386627	1.78e-06	6.71686	-	-	-	-	-	-	6.88517	-	-	-	-	6.5204	-	-	-	-
ADGRG6	Placenta Enhanced	8.28759	-	-	-0.346434	0.00184439	-0.622039	1.89e-06	7.67447	-	-	-	-	-	-	7.22501	-	-	-	-	8.01128	-	-	-	-
KIAA1549L	-	5.37968	-	-	0.656643	0.00100423	1.07798	1.91e-06	2.04594	-	-	-	-	-	-	1.47399	-	-	-	-	2.53206	-	-	-	-
MYO10	-	8.16008	-	-	0.430679	0.0016563	0.753885	1.97e-06	5.17176	-	-	-	-	-	-	5.07051	-	-	-	-	5.24975	-	-	-	-
CAPN2	-	7.89023	-	-	0.431277	9.79e-05	0.530377	1.99e-06	7.90757	-	-	-	-	-	-	8.06567	-	-	-	-	7.69785	-	-	-	-
PXN	-	8.3785	-	-	0.265503	0.00235879	0.487693	2.01e-06	7.1351	-	-	-	-	-	-	7.29091	-	-	-	-	6.82464	-	-	-	-
RRP12	-	6.4685	-	-	0.34987	0.00427698	0.699083	2.05e-06	5.86019	-	-	-	-	-	-	5.74153	-	-	-	-	6.02057	-	-	-	-
LFNG	-	4.42704	-	-	-	-	-1.03228	2.05e-06	1.87176	-	-	-	-	-	-	1.85966	-	-	-	-	1.87082	-	-	-	-
GYPC	-	3.51908	-	-	0.692736	0.00228595	1.25194	2.11e-06	2.32489	-	-	-	-	-	-	2.32691	-	-	-	-	2.3984	-	-	-	-
CDC42EP1	-	6.8896	-	-	0.3177	0.00950322	0.718163	2.11e-06	6.29031	-	-	-	-	-	-	6.45074	-	-	-	-	6.1301	-	-	-	-
LRATD2	-	6.81623	-	-	-1.08555	6.86e-05	-1.27806	2.15e-06	4.79325	-	-	-	-	-	-	4.88791	-	-	-	-	4.61692	-	-	-	-
H3-3A	-	8.22626	-	-	-0.208542	0.00331128	-0.399671	2.23e-06	7.37323	-	-	-	-	-	-	7.48139	-	-	-	-	7.26047	-	-	-	-
HOXA11	-	4.77167	-	-	-0.364538	0.00392605	-0.722382	2.33e-06	-	-	-	-	-	-	-	-	-	-	-	-	-	-	-	-	-
SLC39A14	-	7.26135	-	-	0.229555	0.00978887	0.51633	2.38e-06	3.31165	-	-	-	-	-	-	3.40714	-	-	-	-	3.12665	-	-	-	-
HOXA13	Placenta Enhanced	4.0052	-	-	-0.826506	0.0044275	-1.71805	2.4e-06	-	-	-	-	-	-	-	-	-	-	-	-	-	-	-	-	-
CDKN3	-	5.75912	-	-	-0.310739	0.0101351	-0.712182	2.43e-06	-	-	-	-	-	-	-	-	-	-	-	-	-	-	-	-	-
GTPBP2	-	6.07046	-	-	-	-	0.626719	2.43e-06	5.60434	-	-	-	-	0.494516	0.0127456	5.54353	-	-	-	-	5.73417	-	-	-	-
ITGA2	-	3.55024	-	-	0.85417	0.00270296	1.5605	2.47e-06	3.79503	-	-	-	-	-	-	3.66281	-	-	-	-	3.70272	-	-	-	-
LMNB1	-	8.24771	-	-	-	-	-0.44385	2.47e-06	3.12886	-	-	-	-	-	-	3.42443	-	-	-	-	2.58677	-	-	-	-
HS3ST3A1	-	4.33452	-	-	1.00666	0.000497282	1.47459	2.48e-06	1.08897	-	-	-	-	-	-	0.85427	-	-	-	-	1.45602	-	-	-	-
APCDD1L	-	5.07981	-	-	-0.25632	0.0336343	-0.729058	2.66e-06	-	-	-	-	-	-	-	-	-	-	-	-	0.939439	-	-	-	-
SYNE3	-	4.09895	-	-	-	-	1.45437	2.66e-06	6.32741	-	-	-	-	-	-	6.59761	-	-	-	-	5.80726	-	-	-	-
STK38	-	6.20483	-	-	-0.333986	0.00160656	-0.56931	2.69e-06	6.01892	-	-	-	-	-	-	6.07731	-	-	-	-	6.00356	-	-	-	-
MT2A	-	8.34557	-	-	0.508899	0.000545478	0.752032	2.7e-06	5.57728	-	-	-	-	-	-	5.61424	-	-	-	-	5.39824	-	-	-	-
FARSA	-	7.22565	-	-	0.381085	0.000522269	0.557267	2.72e-06	6.17675	-	-	-	-	-	-	6.22098	-	-	-	-	6.20189	-	-	-	-
SLC25A6	-	8.69559	-	-	0.238115	0.00106501	0.380454	2.81e-06	7.74428	-	-	-	-	-	-	7.89612	-	-	-	-	7.65707	-	-	-	-
FAM111B	-	5.5849	-	-	-0.271001	0.0148975	-0.652649	2.81e-06	2.76662	-	-	-	-	-	-	2.57699	-	-	-	-	2.9381	-	-	-	-
PINK1	-	5.84861	-	-	-0.4193	0.000788656	-0.649251	2.89e-06	7.94817	-	-	-	-	-	-	8.08309	-	-	-	-	7.80404	-	-	-	-
ANXA8	-	3.68222	-	-	-0.720973	0.00295098	-1.36563	2.89e-06	8.40363	-	-	-0.424149	0.0418031	-0.652581	0.001307	8.62536	-	-	-	-	7.94651	-	-	-	-
LARP1	-	8.88461	-	-	0.221531	0.0157227	0.530985	2.89e-06	8.47618	-	-	-	-	-	-	8.48731	-	-	-	-	8.48614	-	-	-	-
TOP2A	-	10.0131	-	-	-0.179168	0.0117335	-0.409196	2.9e-06	2.12559	-	-	-	-	-	-	2.30295	-	-	-	-	1.80054	-	-	-	-
PHLDB1	-	7.41956	-	-	-0.333135	0.00344272	-0.629206	2.93e-06	3.72426	-	-	-	-	-	-	3.3453	-	-	-	-	4.05753	1.94813	0.0285891	-	-
CLDN11	-	7.45706	-	-	-	-	-0.476723	3.03e-06	0.821539	-	-	-	-	-	-	-	-	-	-	-	1.29315	-	-	-	-
RRS1	-	5.80813	-	-	0.525089	0.000736957	0.792761	3.13e-06	4.46465	-	-	-	-	-	-	4.58015	-	-	-	-	4.44881	-	-	-	-
FJX1	-	5.33852	-	-	0.495561	0.00131232	0.80275	3.13e-06	2.11266	-	-	-	-	-	-	2.35002	-	-	-	-	1.67704	-	-	-	-
SERPINB8	-	3.75739	-	-	0.760297	0.00221156	1.32152	3.13e-06	4.16437	-	-	-	-	-	-	4.09727	-	-	-	-	4.12823	-	-	-	-
TSR1	-	7.80794	-	-	0.386658	0.00073324	0.581929	3.24e-06	6.40385	-	-	-	-	-	-	6.36325	-	-	-	-	6.45215	-	-	-	-
EIF3D	-	7.46087	-	-	0.305025	0.001988	0.521884	3.25e-06	7.75862	-	-	-	-	-	-	7.79789	-	-	-	-	7.72329	-	-	-	-
KIF21B	-	4.30261	-	-	0.488799	0.00655238	0.997672	3.31e-06	2.31582	-	-	-	-	-	-	1.90816	-	-	-	-	2.65244	-	-	-	-
RNASEH1	-	5.67687	-	-	0.537214	0.000219401	0.686115	3.33e-06	6.02447	-	-	-	-	-	-	5.9825	-	-	-	-	6.11248	-	-	-	-
MCFD2	-	7.67803	-	-	0.30797	0.000526459	0.442343	3.33e-06	7.98747	-	-	-	-	-	-	7.85241	-	-	-	-	8.14375	-	-	-	-
TNFRSF12A	-	7.44602	-	-	0.394293	0.00153047	0.649465	3.33e-06	5.99862	-	-	-	-	-	-	6.07962	-	-	-	-	5.9346	-	-	-	-
MICAL2	-	7.51044	-	-	0.499285	0.00217669	0.865658	3.33e-06	6.76604	-	-	-	-	-	-	6.99198	-	-	-	-	6.40397	-	-	-	-
TMEM14A	-	4.5355	-	-	-0.307204	0.0183738	-0.760691	3.33e-06	2.74652	-	-	-	-	-	-	2.99349	-	-	-	-	2.45241	-	-	-	-
ANXA8L1	-	4.17954	-	-	-0.344366	0.0388812	-0.999709	3.33e-06	8.00634	-	-	-	-	-0.557125	0.00801013	8.30494	-	-	-	-	7.3538	-	-	-	-
MT-CO2	-	11.9703	-	-	-	-	-0.423674	3.33e-06	11.1521	-	-	-	-	-	-	10.9907	-	-	-	-	11.3946	-	-	-	-
ELK3	-	6.61307	-	-	0.50405	0.00507103	0.989553	3.55e-06	3.29475	-	-	-	-	-	-	3.20642	-	-	-	-	3.17673	-	-	-	-
PNRC1	-	4.63501	-	-	-0.646885	0.00073324	-0.978952	3.62e-06	7.90851	-	-	-	-	-	-	7.89775	-	-	-	-	7.96087	-	-	-	-
UGCG	-	6.76171	-	-	-0.429946	0.000261857	-0.559491	3.67e-06	4.05031	-	-	-	-	-	-	4.14038	-	-	-	-	3.9387	-	-	-	-
FHL2	-	6.81608	-	-	-0.203484	0.0275647	-0.533014	3.79e-06	6.96682	-	-	-	-	-	-	7.12497	-	-	-	-	6.66795	-	-	-	-
NSMAF	-	6.64592	-	-	0.32786	0.000621058	0.475726	3.85e-06	5.94278	-	-	-	-	-	-	5.94572	-	-	-	-	5.96087	-	-	-	-
ANKRD11	-	7.8686	-	-	-	-	0.705725	3.85e-06	8.353	-	-	-	-	-	-	8.34039	-	-	-	-	8.31949	-	-	-	-
LMO4	-	6.05056	-	-	-0.505986	0.000437114	-0.701308	3.89e-06	7.00056	-	-	-	-	-	-	7.11341	-	-	-	-	6.93721	-	-	-	-
SMTN	-	6.22845	-	-	0.619296	0.00172021	1.01892	4e-06	3.58173	-	-	0.834115	0.0273323	-	-	3.85543	-	-	-	-	3.20963	-	-	-	-
PURA	-	6.37096	-	-	0.545475	0.000242286	0.691876	4.09e-06	5.83828	-	-	-	-	-	-	5.78566	-	-	-	-	5.93418	-	-	-	-
SPRY4	-	3.63679	-	-	1.17074	0.000580314	1.66959	4.1e-06	4.02913	-	-	-	-	-	-	3.24272	-	-	-	-	4.59181	-	-	-	-
USP36	-	5.90936	-	-	0.511446	0.00191399	0.85021	4.22e-06	6.74711	-	-	-	-	-	-	6.70384	-	-	-	-	6.78776	-	-	-	-
TUBB3	-	6.77903	-	-	-0.276501	0.0105112	-0.601491	4.39e-06	4.07009	-	-	-	-	-	-	4.20088	-	-	-	-	4.03898	-	-	-	-
CD24	-	6.40724	-	-	-0.630374	0.00331128	-1.15622	4.4e-06	6.44149	-	-	-0.672162	0.0181681	-0.914203	0.00118561	6.41404	-	-	-0.724985	0.0118581	6.19715	-	-	-	-
AJUBA	-	7.01892	-	-	-0.46901	0.00321193	-0.847524	4.41e-06	5.00707	-	-	-	-	-	-	5.14	-	-	-	-	4.95339	-	-	-	-
HHIP	-	4.31864	-	-	1.27867	0.000395058	1.71345	4.55e-06	1.33131	-	-	-	-	-	-	1.00242	-	-	-	-	1.83515	-	-	-	-
DUSP5	-	3.79989	-	-	0.757486	0.00914681	1.58094	4.64e-06	6.37951	-	-	-	-	-	-	6.36392	-	-	-	-	6.50389	-	-	-	-
ARSI	-	4.22091	-	-	-0.60417	0.000949	-0.92146	4.68e-06	0.823437	-	-	-	-	-	-	0.719699	-	-	-	-	0.946351	-	-	-	-
CDKN1B	-	5.29981	-	-	-0.336246	0.00445854	-0.635136	4.75e-06	6.05172	-	-	-	-	-	-	5.98402	-	-	-	-	6.06894	-	-	-	-
CAVIN1	-	10.3555	-	-	-	-	-0.428358	4.79e-06	7.53419	-	-	-	-	-0.521254	0.0208501	7.6653	-	-	-	-	7.32167	-	-	-	-
UACA	-	7.54806	-	-	-	-	-0.605758	4.79e-06	4.00875	-	-	-	-	-	-	4.0962	-	-	-	-	3.68157	-	-	-	-
SNX25	-	5.55313	-	-	-0.447179	0.00232782	-0.762386	4.95e-06	4.7793	-	-	-	-	-	-	4.91481	-	-	-	-	4.62659	-	-	-	-
PLPPR3	-	4.87544	-	-	-0.279119	0.0232899	-0.6916	5.33e-06	-	-	-	-	-	-	-	-	-	-	-	-	-	-	-	-	-
TUBA1A	-	7.89098	-	-	-0.333018	0.00561481	-0.643004	5.35e-06	6.34394	-	-	-0.438928	0.0291751	-0.588748	0.00220876	6.60802	-	-	-	-	5.78515	-	-	-	-
CCND1	-	8.53392	0.613872	0.0412597	0.937656	0.000111559	1.07315	5.43e-06	3.03406	-	-	-	-	-	-	3.28441	-	-	-	-	2.49487	-	-	-	-
WDR4	-	5.61211	-	-	0.389174	0.00495532	0.725997	5.54e-06	3.33047	-	-	-	-	-	-	3.31159	-	-	-	-	3.33484	-	-	-	-
SH3KBP1	-	5.71594	-	-	0.37608	0.00960893	0.777898	5.64e-06	7.79528	-	-	-	-	-	-	7.96554	-	-	-	-	7.53457	-	-	-	-
SLC35F2	-	5.78533	-	-	0.283268	0.00456449	0.522022	5.66e-06	3.0053	-	-	-	-	-	-	2.9447	-	-	-	-	3.08736	-	-	-	-
FRMD4A	-	4.23989	-	-	0.90194	0.000314795	1.15397	5.7e-06	5.72363	-	-	-	-	-	-	5.79439	-	-	-	-	5.42187	-	-	-	-
DKC1	-	7.58257	-	-	0.429643	0.000219401	0.523212	5.73e-06	5.61492	-	-	-	-	-	-	5.68905	-	-	-	-	5.54928	-	-	-	-
FARSB	-	6.4048	-	-	0.303494	0.00401803	0.547048	5.76e-06	4.66577	-	-	-	-	-	-	4.63987	-	-	-	-	4.69992	-	-	-	-
SCARA3	-	6.35156	-	-	-	-	-0.621349	5.94e-06	6.5596	-	-	-0.568285	0.0121833	-0.752368	0.000828098	6.5748	-	-	-0.611537	0.0194719	6.33233	-	-	-	-
IRAK1	-	7.8329	-	-	0.409267	0.000703927	0.579343	5.99e-06	6.27045	-	-	-	-	-	-	6.45437	-	-	-	-	6.11783	-	-	-	-
GAS5	-	7.40219	-	-	-	-	0.58178	6.25e-06	4.79687	-	-	-	-	-	-	4.7679	-	-	-	-	4.86819	-	-	-	-
CD59	-	7.8803	-	-	0.574984	0.000284696	0.718391	6.26e-06	7.89743	-	-	-0.463717	0.0322675	-0.656415	0.00178436	7.78846	-	-	-0.557616	0.0266386	7.9334	-	-	-	-
DIMT1	-	5.97865	-	-	0.359252	0.00331128	0.623275	6.27e-06	4.48276	-	-	-	-	-	-	4.49052	-	-	-	-	4.49554	-	-	-	-
HAX1	-	6.14748	-	-	0.235831	0.0176826	0.536055	6.29e-06	5.96513	-	-	-	-	-	-	5.99805	-	-	-	-	5.95978	-	-	-	-
LDLR	-	6.04305	-	-	0.393781	0.0015166	0.610189	6.37e-06	6.72444	-	-	-	-	-	-	6.54454	-	-	-	-	6.94683	-	-	-	-
SETD7	-	7.19679	-	-	0.247456	0.00174206	0.388343	6.87e-06	7.66536	-	-	-	-	-	-	7.56623	-	-	-	-	7.75564	-	-	-	-
DDIT3	-	3.81688	-	-	-	-	1.08847	6.97e-06	6.34686	-	-	-	-	-	-	6.24977	-	-	-	-	6.49832	-	-	-	-
KLF9	-	4.26237	-	-	-0.691703	0.00141492	-1.07657	7.03e-06	3.20808	-	-	-	-	-	-	3.44481	-	-	-	-	2.89444	-	-	-	-
CDKN2A	-	7.74587	-	-	-0.244799	0.00477145	-0.446923	7.07e-06	2.1196	-	-	-	-	-	-	2.05894	-	-	-	-	2.01344	-	-	-	-
SLC2A4RG	-	7.66541	-	-	0.226015	0.00767064	0.443532	7.07e-06	4.12044	-	-	-	-	-	-	4.38691	-	-	-	-	3.73762	-	-	-	-
PRMT1	-	8.04669	-	-	0.342519	0.000284696	0.422991	7.1e-06	6.07471	-	-	-	-	-	-	6.17629	-	-	-	-	6.03099	-	-	-	-
NABP1	-	5.73919	-	-	0.451228	0.00105759	0.659282	7.36e-06	7.19036	-	-	-	-	-	-	7.00214	-	-	-	-	7.29889	-	-	-	-
BTBD3	-	7.09039	-	-	-0.571659	0.00121218	-0.856472	7.45e-06	5.59565	-	-	-	-	-	-	5.62845	-	-	-	-	5.48623	-	-	-	-
GLUD1	-	7.75475	-	-	0.184827	0.00561481	0.34344	7.45e-06	6.97978	-	-	-	-	-	-	7.18433	-	-	-	-	6.69263	-	-	-	-
BMP5	Placenta Enriched	0.511281	-	-	-	-	-2.91579	7.77e-06	-	-	-	-	-	-	-	-	-	-	-	-	-	-	-	-	-
RIOX2	-	5.13303	-	-	0.512787	0.00144158	0.774694	7.84e-06	6.97646	-	-	-	-	-	-	6.87274	-	-	-	-	7.04755	-	-	-	-
HERPUD1	-	5.03779	-	-	0.320378	0.0283578	0.780904	7.92e-06	6.8542	-	-	-	-	-	-	6.93165	-	-	-	-	6.85196	-	-	-	-
BASP1	-	8.34561	-	-	-	-	-0.467198	8.11e-06	8.93436	-	-	-0.399033	0.0261002	-0.509846	0.00292308	8.77652	-	-	-0.458657	0.0496439	9.05363	-	-	-	-
CFLAR	-	5.6508	-	-	0.331529	0.00920734	0.658805	8.12e-06	7.36552	-	-	-	-	-	-	7.23597	-	-	-	-	7.43084	-	-	-	-
SEMA7A	-	4.57654	-	-	0.866323	0.00181392	1.34519	8.17e-06	7.87401	-	-	-	-	-	-	7.62034	-	-	-	-	8.10728	-	-	-	-
PGAM1	-	9.49628	-	-	-	-	-0.35178	8.63e-06	6.97112	-	-	-	-	-	-	7.05372	-	-	-	-	6.89159	-	-	-	-
TMEM158	-	3.09722	0.992187	0.0165011	0.830195	0.00331128	1.38972	8.79e-06	-	-	-	-	-	-	-	-	-	-	-	-	-	-	-	-	-
LTBP3	-	7.22394	-	-	-0.397054	0.0216226	-0.931409	8.81e-06	6.12643	-	-	-	-	-0.569061	0.000959957	6.2724	-	-	-0.673119	0.0324073	5.74507	-	-	-	-
CLDN1	-	2.45051	-	-	1.20759	0.00262059	1.9577	8.84e-06	5.23835	-	-	-	-	-0.433682	0.0439909	5.00824	-	-	-	-	5.26767	-	-	-	-
NSUN2	-	7.98253	-	-	0.35963	0.000437114	0.458505	8.93e-06	5.72534	-	-	-	-	-	-	5.77856	-	-	-	-	5.70561	-	-	-	-
CDKN2B	-	4.07424	-	-	-0.826453	0.00073324	-1.15591	8.96e-06	5.87202	-	-	-	-	-0.35829	0.0378907	6.01415	-	-	-	-	5.44261	-	-	-	-
POSTN	-	4.07744	-	-	-1.04063	0.00182691	-1.67704	8.98e-06	4.29589	-	-	-	-	-	-	3.67027	-	-	-	-	4.715	-	-	-	-
RABGGTB	-	6.46268	-	-	0.382228	0.00309852	0.635054	8.98e-06	5.15278	-	-	-	-	-	-	5.16536	-	-	-	-	5.22197	-	-	-	-
ISYNA1	-	6.68637	-	-	-0.353524	0.00304096	-0.589752	9.07e-06	5.69041	-	-	-	-	-	-	6.14444	-	-	-	-	4.94113	-	-	-	-
PPAN	-	6.02224	-	-	0.448801	0.00124	0.65463	9.15e-06	4.40605	-	-	-	-	-	-	4.43378	-	-	-	-	4.44878	-	-	-	-
PPIF	-	7.20944	0.353067	0.0272964	0.367024	0.00144158	0.546774	9.18e-06	5.4686	-	-	-	-	-	-	5.48002	-	-	-	-	5.5386	-	-	-	-
H2AZ2	-	7.88499	-	-	-0.277154	0.00126712	-0.405836	9.48e-06	4.44056	-	-	-	-	-	-	4.53567	-	-	-	-	4.27159	-	-	-	-
CPZ	-	5.62674	-	-	-0.511286	0.00331128	-0.869558	9.48e-06	5.02727	-	-	-	-	-	-	5.08434	-	-	-	-	4.86941	-	-	-	-
RPS21	-	8.50455	-	-	-0.507533	6.77e-05	-0.513065	9.74e-06	6.09976	-	-	-	-	-	-	6.25751	-	-	-	-	5.95364	-	-	-	-
HMOX1	-	4.26909	-	-	-	-	0.878639	9.77e-06	9.28816	-	-	0.561578	0.0114539	1.06165	1.46e-05	9.34935	0.783409	0.0221066	1.28051	0.000532557	9.54783	-	-	-	-
TGFBR2	-	5.38042	-	-	0.438861	0.00378793	0.744506	1e-05	5.55656	-	-	-	-	-	-	5.61504	-	-	-	-	5.51798	-	-	-	-
IGF2BP2	-	7.50458	-	-	0.428107	0.0067572	0.800329	1e-05	5.7921	-	-	-	-	-	-	5.78968	-	-	-	-	5.68337	-	-	-	-
EEF2	-	11.2734	-	-	-	-	0.304605	1e-05	10.6925	-	-	-	-	-	-	10.7313	-	-	-	-	10.6949	-	-	-	-
SKP2	Placenta Enhanced	7.60544	-	-	-	-	-0.403165	1.01e-05	7.23371	-	-	-	-	-0.480597	0.0355544	7.46354	-	-	-	-	6.82987	-	-	-	-
KIFC1	-	6.92391	-	-	-	-	-0.495984	1.01e-05	2.11465	-	-	-	-	-	-	2.09037	-	-	-	-	2.15136	-	-	-	-
ARHGAP28	Placenta Group Enriched	3.75787	-	-	-1.1155	0.000858021	-1.58761	1.02e-05	4.25989	-	-	-	-	-	-	4.02651	-	-	-	-	4.49615	-	-	-	-
AEN	-	6.23674	-	-	0.463776	0.00184439	0.707466	1.03e-05	4.77519	-	-	-	-	-	-	4.81112	-	-	-	-	4.89769	-	-	-	-
EIF4A1	-	10.3498	-	-	0.32524	0.000445118	0.411841	1.04e-05	9.04458	-	-	-	-	-	-	9.1215	-	-	-	-	9.00778	-	-	-	-
MT-ATP6	-	9.42486	-	-	-0.400101	0.0044359	-0.698486	1.04e-05	9.83293	-	-	-	-	-	-	9.70884	-	-	-	-	10.0295	-	-	-	-
RIC1	-	7.11208	-	-	-0.267666	0.0107424	-0.537996	1.04e-05	5.91877	-	-	-	-	-	-	5.91623	-	-	-	-	5.91099	-	-	-	-
CUL4B	-	6.71708	-	-	-	-	-0.559799	1.04e-05	6.26378	-	-	-	-	-	-	6.17895	-	-	-	-	6.30128	-	-	-	-
MT-ND3	-	8.79224	-	-	-0.434662	0.00307855	-0.714529	1.07e-05	6.90674	-	-	-	-	-	-	6.71241	-	-	-	-	7.19036	-	-	-	-
CPT1A	-	6.91898	-	-	0.38495	0.000445118	0.485215	1.09e-05	6.83393	-	-	1.15608	1.46e-06	1.50502	4.78e-08	6.79727	1.32216	0.000329507	1.61459	4.75e-05	7.17291	-	-	-	-
EPRS1	-	7.94004	-	-	0.351024	0.00651913	0.644759	1.09e-05	8.33	-	-	-	-	-	-	8.24832	-	-	-	-	8.42949	-	-	-	-
CHST2	-	2.63791	-	-	0.770336	0.011753	1.54377	1.09e-05	-	-	-	-	-	-	-	0.202263	-	-	-	-	-	-	-	-	-
BOP1	-	7.15223	-	-	0.470772	0.000445118	0.592309	1.1e-05	3.74552	-	-	-	-	-	-	3.85906	-	-	-	-	3.60809	-	-	-	-
DDR2	-	7.35551	-	-	-	-	0.645708	1.14e-05	2.53514	-	-	-	-	-	-	1.8752	-	-	-	-	2.83168	-	-	-	-
BDKRB1	-	3.98206	-	-	-	-	-1.17516	1.14e-05	0.768149	-	-	-	-	-	-	0.433438	-	-	-	-	0.999488	-	-	-	-
ASF1B	-	6.4879	-	-	-0.423581	0.00133196	-0.614146	1.16e-05	0.442177	-	-	-	-	-	-	0.477257	-	-	-	-	0.184365	-	-	-	-
MRPS30	-	6.24229	-	-	0.276474	0.00597012	0.496228	1.16e-05	4.67405	-	-	-	-	-	-	4.71569	-	-	-	-	4.65542	-	-	-	-
CSRP2	-	4.96122	-	-	-0.494206	0.00302029	-0.805456	1.22e-05	5.5549	-	-	-	-	-	-	5.76519	-	-	-	-	5.39002	-	-	-	-
CCN1	-	8.8699	-	-	0.466629	0.000124212	0.499275	1.24e-05	7.19188	-	-	-	-	-	-	7.13863	-	-	-	-	7.23656	-	-	-	-
MAFG	-	5.52278	-	-	0.30562	0.0205283	0.669374	1.25e-05	6.33957	-	-	-	-	-	-	6.25997	-	-	-	-	6.5892	-	-	-	-
MAT2A	-	8.67879	-	-	0.150392	0.0256041	0.344277	1.26e-05	6.14021	-	-	-	-	-	-	6.18944	-	-	-	-	6.09995	-	-	-	-
SAMD11	-	4.88536	-	-	-0.749738	0.00184115	-1.14618	1.27e-05	-	-	-	-	-	-	-	-	-	-	-	-	-	-	-	-	-
CTSC	-	6.44499	0.462725	0.0412597	0.572535	0.000554608	0.731812	1.28e-05	5.93119	-	-	-	-	-	-	5.88909	-	-	-	-	5.88946	-	-	-	-
AIF1L	-	5.61264	-	-	-0.316009	0.012632	-0.642294	1.3e-05	3.1465	-	-	-	-	-	-	3.30366	-	-	-	-	2.97555	-	-	-	-
LOXL4	-	3.05302	-	-	-0.923028	0.00178274	-1.40372	1.35e-05	1.86857	-	-	-	-	-	-	1.91619	-	-	-	-	1.78082	-	-	-	-
IL11	-	5.95059	-	-	0.447104	0.00820168	0.832966	1.36e-05	-	-	-	-	-	-	-	-	-	-	-	-	-	-	-	-	-
ATP2B4	-	7.01249	-	-	-0.49437	0.00986432	-0.965042	1.36e-05	8.76552	-	-	-	-	-	-	8.83384	-	-	-	-	8.65145	-	-	-	-
STAC2	-	3.82809	-	-	-0.468042	0.0168067	-1.00914	1.37e-05	0.653173	-	-	-	-	-	-	0.178249	-	-	-	-	0.81346	-	-	-	-
ZNF697	-	3.53524	-	-	0.67719	0.00135161	0.95677	1.45e-05	4.85664	-	-	-	-	-	-	4.75827	-	-	-	-	4.90261	-	-	-	-
COL13A1	-	3.22274	-	-	1.18463	0.00508729	2.03259	1.45e-05	1.35408	-	-	-	-	-	-	0.844992	-	-	-	-	1.83582	-	-	-	-
CHD1L	-	6.21034	-	-	0.236019	0.00986432	0.449326	1.45e-05	4.82672	-	-	-	-	-	-	4.98994	-	-	-	-	4.67602	-	-	-	-
KIF11	-	7.78987	-	-	-	-	-0.415478	1.45e-05	2.4551	-	-	-	-	-	-	2.32616	-	-	-	-	2.35026	-	-	-	-
MPC2	-	5.33164	-	-	-0.2924	0.0153075	-0.606537	1.46e-05	3.94133	-	-	-	-	-	-	4.20145	-	-	-	-	3.56501	-	-	-	-
EMP1	-	6.06876	-	-	0.444653	0.0167837	0.927215	1.46e-05	5.1548	-	-	-	-	-	-	5.19996	-	-	-	-	5.1087	-	-	-	-
PEG10	Placenta Enhanced	7.38485	-	-	-	-	-0.869338	1.46e-05	11.2418	-	-	-	-	-	-	11.6316	-	-	-	-	10.5014	-	-	-	-
ID1	-	7.3996	-	-	-0.246426	0.0133664	-0.496156	1.47e-05	3.77192	-	-	-	-	-	-	4.06792	-	-	-	-	3.67191	-	-	-	-
ANKRD13A	-	7.44685	-	-	0.494973	1.78e-05	0.417203	1.49e-05	7.39781	-	-	-	-	-	-	7.28283	-	-	-	-	7.44205	-	-	-	-
LPAR1	-	4.64741	-	-	0.74333	0.000278701	0.851901	1.49e-05	1.26928	-	-	-	-	-	-	1.25223	-	-	-	-	1.34126	-	-	-	-
DNAJA3	-	6.44565	-	-	0.17278	0.0424714	0.43089	1.52e-05	6.37399	-	-	-	-	-	-	6.36806	-	-	-	-	6.45312	-	-	-	-
NDUFA3	-	5.09181	-	-	-0.837862	9.38e-05	-0.848673	1.56e-05	4.0148	-	-	-	-	-	-	3.99582	-	-	-	-	4.07319	-	-	-	-
TRPC4	-	4.32859	-	-	-0.494205	0.0122818	-0.993739	1.56e-05	0.438518	-	-	-	-	-	-	-	-	-	-	-	0.724306	-	-	-	-
DHFR	-	7.5153	-	-	-0.181697	0.0189951	-0.386774	1.56e-05	3.71289	-	-	-	-	-	-	3.82138	-	-	-	-	3.60141	-	-	-	-
SEC61A1	-	8.59215	-	-	0.185877	0.00296605	0.29036	1.6e-05	7.47849	-	-	-	-	-	-	7.4613	-	-	-	-	7.49108	-	-	-	-
GOT1	-	6.05827	-	-	-	-	0.605577	1.6e-05	4.84588	-	-	-	-	-	-	4.89136	-	-	-	-	4.90565	-	-	-	-
MYL6	-	9.42261	-	-	-	-	-0.422895	1.6e-05	9.28553	-	-	-	-	-	-	9.34206	-	-	-	-	9.23879	-	-	-	-
RPS27	-	8.04173	-	-	-0.364435	0.00184115	-0.533905	1.62e-05	7.21768	-	-	-	-	-	-	7.27678	-	-	-	-	7.21149	-	-	-	-
GSTO1	-	6.18519	-	-	0.299175	0.0133664	0.592103	1.62e-05	5.02709	-	-	-	-	-	-	5.23117	-	-	-	-	4.79318	-	-	-	-
RPL4	-	10.8456	-	-	0.259776	0.000497282	0.318677	1.68e-05	9.39848	-	-	-	-	-	-	9.50209	-	-	-	-	9.33859	-	-	-	-
ARHGDIA	-	8.49973	-	-	0.267494	0.00405202	0.436513	1.7e-05	7.74357	-	-	-	-	-	-	7.77882	-	-	-	-	7.70239	-	-	-	-
TMEM268	-	4.56137	-	-	-	-	0.777585	1.7e-05	4.7158	-	-	-	-	-	-	4.68169	-	-	-	-	4.71021	-	-	-	-
IPO5	-	8.41167	-	-	0.219367	0.00396469	0.355464	1.75e-05	6.82888	-	-	-	-	-	-	6.86818	-	-	-	-	6.77804	-	-	-	-
MSN	-	8.97408	-	-	0.284783	0.000599315	0.356156	1.78e-05	6.96858	-	-	-	-	-	-	7.14345	-	-	-	-	6.70656	-	-	-	-
CTNND1	-	7.97716	-	-	-0.235277	0.0044275	-0.387921	1.8e-05	8.62392	-	-	-	-	-0.336512	0.0366762	8.59962	-	-	-	-	8.54387	-	-	-	-
MAP2K3	-	6.95075	-	-	0.343519	0.00887899	0.630589	1.8e-05	5.30988	-	-	-	-	-	-	5.43247	-	-	-	-	5.11215	-	-	-	-
GAB2	-	5.01589	-	-	-0.43321	0.00140498	-0.607621	1.81e-05	7.52449	-	-	-	-	0.349849	0.0481739	7.54846	-	-	-	-	7.53921	-	-	-	-
PEA15	-	8.31772	-	-	0.342859	0.00131087	0.47134	1.85e-05	7.10816	-	-	-	-	-	-	7.19511	-	-	-	-	7.03371	-	-	-	-
MAB21L2	-	2.95307	-	-	-	-	-1.1056	1.85e-05	0.669813	-	-	-	-	-	-	-	-	-	-	-	0.523702	-	-	-	-
TENT5B	-	3.62818	-	-	-	-	-1.02387	1.86e-05	2.29193	-	-	-	-	-	-	1.94211	-	-	-	-	2.68494	-	-	-	-
RFTN1	-	5.95627	-	-	0.340679	0.0189951	0.708373	1.87e-05	3.35629	-	-	-	-	-	-	3.4229	-	-	-	-	3.18772	-	-	-	-
ALDH3B1	-	4.87205	-	-	-0.749234	0.00274358	-1.16398	1.89e-05	3.97242	-	-	-	-	-	-	4.03375	-	-	-	-	3.9014	-	-	-	-
PDE4D	-	5.39784	-	-	-	-	0.62222	1.89e-05	2.59039	-	-	-	-	-	-	2.14449	-	-	-	-	2.86305	-	-	-	-
F2RL2	-	3.83346	-	-	0.839714	0.000722332	1.06589	1.94e-05	1.48422	-	-	-	-	-	-	1.35341	-	-	-	-	1.4301	-	-	-	-
SPRED1	-	5.77091	-	-	0.36807	0.00770121	0.655069	1.96e-05	2.86187	-	-	-	-	-	-	2.85834	-	-	-	-	2.60292	-	-	-	-
PDCD11	-	7.2679	-	-	0.298309	0.00742518	0.527957	1.98e-05	6.28235	-	-	-	-	-	-	6.2434	-	-	-	-	6.32614	-	-	-	-
ENO2	-	6.77667	-	-	-0.292874	0.0023082	-0.434239	1.99e-05	1.51061	-	-	-	-	-	-	1.72826	-	-	-	-	1.48178	-	-	-	-
PCDH10	Placenta Group Enriched	5.71669	-	-	-0.63737	0.00994675	-1.21248	1.99e-05	1.21621	-	-	-	-	-	-	0.849582	-	-	-	-	1.56021	-	-	-	-
GTSE1	-	7.08196	-	-	-0.160772	0.0271355	-0.358488	1.99e-05	1.4064	-	-	-	-	-	-	1.22043	-	-	-	-	1.48118	-	-	-	-
ITPR3	-	7.25544	-	-	-	-	0.430234	1.99e-05	3.53282	-	-	-	-	-	-	3.74541	-	-	-	-	3.37345	-	-	-	-
PPP2R5D	-	6.89288	-	-	-	-	-0.399906	1.99e-05	5.0332	-	-	-	-	-	-	5.17318	-	-	-	-	4.84344	-	-	-	-
ANKRD37	-	2.49887	-	-	-1.01	0.00226656	-1.53382	2.01e-05	2.06282	-	-	-	-	-	-	2.08821	-	-	-	-	1.8294	-	-	-	-
HSPH1	-	8.07613	-	-	0.405861	0.000337577	0.462932	2.06e-05	6.77665	-	-	-	-	-	-	6.7249	-	-	-	-	6.88488	-	-	-	-
DVL1	-	6.25797	-	-	0.313932	0.00992541	0.577546	2.07e-05	6.16335	-	-	-	-	-	-	6.19722	-	-	-	-	6.22231	-	-	-	-
ALPP	Placenta Group Enriched	1.04454	-	-	-1.35028	0.0131358	-3.00497	2.08e-05	6.52481	-	-	-0.490938	0.0470306	-	-	6.34494	-	-	-	-	6.57647	-	-	-	-
SLC25A4	-	5.90628	-	-	-0.225817	0.047722	-0.56788	2.08e-05	4.81128	-	-	-	-	-	-	4.84813	-	-	-	-	4.76484	-	-	-	-
P4HA1	-	6.82141	-	-	-0.168577	0.0397301	-0.404102	2.1e-05	5.40983	-	-	-	-	-	-	5.61326	-	-	-	-	5.0616	-	-	-	-
SNN	-	4.31829	-	-	-0.455744	0.00497321	-0.760805	2.13e-05	2.21767	-	-	-	-	-	-	2.27103	-	-	-	-	2.15106	-	-	-	-
NEURL1B	-	4.79116	-	-	-0.453395	0.0201739	-0.963687	2.14e-05	0.781819	-	-	-	-	-	-	-	-	-	-	-	1.29559	-	-	-	-
TNFRSF10D	-	5.5166	-	-	0.461066	0.000900473	0.595207	2.16e-05	1.35006	-	-	-	-	-	-	1.45447	-	-	-	-	1.02749	-	-	-	-
GPRC5B	-	4.37862	-	-	-0.926216	0.0015166	-1.30564	2.21e-05	2.8854	-	-	-	-	-	-	3.13433	-	-	-	-	2.15898	-	-	-	-
PFN1	-	10.1996	-	-	0.292748	0.000620087	0.360086	2.22e-05	8.31449	-	-	-	-	-	-	8.51159	-	-	-	-	8.14327	-	-	-	-
RPF2	-	5.51101	-	-	0.448039	0.00277657	0.669693	2.26e-05	4.29712	-	-	-	-	-	-	4.20886	-	-	-	-	4.48242	-	-	-	-
FERMT2	-	7.587	-	-	-	-	-0.398886	2.31e-05	7.31923	-	-	-	-	-	-	7.33346	-	-	-	-	7.27007	-	-	-	-
PES1	-	6.55331	-	-	0.268521	0.00359327	0.416605	2.32e-05	6.44923	-	-	-	-	-	-	6.51887	-	-	-	-	6.33753	-	-	-	-
PTP4A1	-	6.7845	-	-	0.228402	0.0401813	0.540448	2.32e-05	8.10739	-	-	-	-	-	-	8.00373	-	-	-	-	8.20705	-	-	-	-
SYNM	-	6.22008	-	-	-0.247018	0.0110581	-0.460746	2.4e-05	2.36242	-	-	-	-	-	-	2.51876	-	-	-	-	2.19689	-	-	-	-
EIF2S3	-	9.20334	-	-	0.167244	0.00535409	0.275528	2.41e-05	6.38419	-	-	-	-	-	-	6.29948	-	-	-	-	6.47627	-	-	-	-
SEH1L	-	6.41677	-	-	0.271988	0.0110545	0.502617	2.42e-05	5.22709	-	-	-	-	-	-	5.28196	-	-	-	-	5.24092	-	-	-	-
RAB3IL1	-	4.341	-	-	0.494481	0.00270074	0.729523	2.44e-05	4.64998	-	-	-	-	-	-	4.71587	-	-	-	-	4.51501	-	-	-	-
PALM	-	6.65526	-	-	-0.429335	0.00277326	-0.640358	2.51e-05	0.817485	-	-	-	-	-	-	0.646776	-	-	-	-	0.891119	-	-	-	-
CRLF1	-	6.29322	-	-	-0.497327	0.003411	-0.768928	2.51e-05	1.25392	-	-	-	-	-	-	1.26844	-	-	-	-	1.29343	-	-	-	-
NDST1	-	8.24594	-	-	-0.350956	0.00777775	-0.615284	2.55e-05	6.308	-	-	-	-	-	-	6.48292	-	-	-	-	6.03359	-	-	-	-
GNL3	-	7.08401	-	-	0.490259	0.000534484	0.583239	2.56e-05	6.43259	-	-	-	-	-	-	6.37666	-	-	-	-	6.56789	-	-	-	-
ADAMTS6	Placenta Enhanced	4.37466	-	-	0.94935	0.000818527	1.19059	2.56e-05	5.9363	-	-	-	-	-	-	5.47957	-	-	-	-	6.3323	-	-	-	-
PDLIM1	-	6.72389	-	-	-0.262354	0.00826723	-0.462088	2.6e-05	6.38808	-	-	-	-	-	-	6.59765	-	-	-	-	6.06694	-	-	-	-
GALNT2	-	8.48309	-	-	-	-	-0.327736	2.6e-05	6.03644	-	-	-	-	-	-	6.18901	-	-	-	-	5.83845	-	-	-	-
LGALS1	-	8.98088	-	-	-	-	-0.384513	2.63e-05	3.85541	-	-	-	-	-	-	4.12472	-	-	-	-	3.46257	-	-	-	-
DDAH2	-	6.01076	-	-	-	-	-0.565415	2.64e-05	2.94162	-	-	-	-	-	-	2.94302	-	-	-	-	3.02968	-	-	-	-
NCL	-	10.1344	-	-	0.390062	0.000288522	0.425039	2.68e-05	10.1096	-	-	-	-	-	-	10.1524	-	-	-	-	10.0796	-	-	-	-
WDR43	-	6.97631	-	-	0.620748	0.000827471	0.778463	2.68e-05	6.91348	-	-	-	-	-	-	6.81026	-	-	-	-	7.0314	-	-	-	-
DLX4	Placenta Enhanced	4.57805	-	-	-0.448355	0.00932262	-0.809518	2.69e-05	2.8678	-	-	-	-	-	-	2.87156	-	-	-	-	2.86416	-	-	-	-
EEF1A2	-	6.3137	-	-	-0.269208	0.0191747	-0.547205	2.7e-05	-	-	-	-	-	-	-	-	-	-	-	-	-	-	-	-	-
PALLD	-	7.89253	-	-	-	-	-0.459271	2.72e-05	6.94242	-	-	-	-	-	-	7.16871	-	-	-	-	6.5349	-	-	-	-
DNAJB6	-	7.22927	-	-	0.355	0.00106373	0.457393	2.73e-05	7.3578	-	-	-	-	-	-	7.44946	-	-	-	-	7.2567	-	-	-	-
DNPEP	-	5.67632	-	-	0.223445	0.0177334	0.441533	2.73e-05	5.03707	-	-	-	-	-	-	5.26044	-	-	-	-	4.78279	-	-	-	-
CEP55	-	7.15635	-	-	-	-	-0.342655	2.81e-05	0.659856	-	-	-	-	-	-	0.78608	-	-	-	-	0.487999	-	-	-	-
PID1	-	2.55348	-	-	0.825447	0.0136823	1.54508	2.88e-05	2.83466	-	-	-	-	-	-	2.5454	-	-	-	-	2.9475	-	-	-	-
VASN	-	5.55145	-	-	-0.265158	0.0202269	-0.541281	2.88e-05	4.77315	-	-	-	-	-	-	4.66437	-	-	-	-	4.85688	-	-	-	-
JDP2	-	5.34926	-	-	-	-	0.531419	2.89e-05	4.53874	-	-	-	-	-	-	4.79073	-	-	-	-	4.10607	-	-	-	-
TRAM2	-	8.11328	-	-	-0.181433	0.0099018	-0.323609	2.91e-05	6.63353	-	-	-	-	-	-	6.58758	-	-	-	-	6.65489	-	-	-	-
KATNAL1	-	5.64622	-	-	-0.316632	0.0484752	-0.777631	2.92e-05	2.35031	-	-	-	-	-	-	2.21176	-	-	-	-	2.48911	-	-	-	-
FHDC1	-	3.9496	-	-	-	-	-0.988952	2.95e-05	7.92989	-	-	-	-	-	-	7.70773	-	-	-	-	8.14369	-	-	-	-
MGLL	-	5.87124	-	-	1.04937	0.00259222	1.51585	3.02e-05	7.39151	-	-	-	-	-	-	7.51441	-	-	-	-	7.15905	-	-	-	-
LY6K	-	5.61967	-	-	0.745407	3.49e-05	0.634638	3.03e-05	2.4825	-	-	-	-	-	-	2.33465	-	-	-	-	2.66749	-	-	-	-
WDR36	-	6.84374	-	-	0.317334	0.0048782	0.501157	3.12e-05	5.25478	-	-	-	-	-	-	5.2953	-	-	-	-	5.21495	-	-	-	-
PGRMC2	-	6.48172	-	-	-	-	-0.433461	3.14e-05	6.4925	-	-	-	-	-	-	6.35166	-	-	-	-	6.63265	-	-	-	-
ZPR1	-	5.90901	-	-	0.396854	0.0071117	0.663114	3.31e-05	6.02383	-	-	-	-	-	-	6.04622	-	-	-	-	6.0718	-	-	-	-
NIBAN1	-	6.52087	-	-	-	-	0.709981	3.34e-05	5.71712	-	-	-	-	-	-	5.63147	-	-	-	-	5.88848	-	-	-	-
PTTG1	-	6.72218	-	-	-	-	-0.352539	3.38e-05	-	-	-	-	-	-	-	-	-	-	-	-	-	-	-	-	-
LIFR	-	7.67973	-	-	-0.361096	0.00672941	-0.60058	3.42e-05	10.1096	-	-	-	-	-	-	9.93892	-	-	-	-	10.2996	-	-	-	-
PYGB	-	7.68305	-	-	-	-	0.316771	3.42e-05	6.52975	-	-	-	-	-	-	6.64767	-	-	-	-	6.39659	-	-	-	-
WDFY2	-	5.25413	-	-	0.905458	0.00386571	1.37035	3.44e-05	4.87984	-	-	-	-	-	-	4.81897	-	-	-	-	4.79296	-	-	-	-
C1QL1	-	5.32466	-	-	-0.383095	0.0103822	-0.686009	3.46e-05	-	-	-	-	-	-	-	-	-	-	-	-	-	-	-	-	-
TMEM123	-	8.98424	-	-	-	-	-0.351775	3.46e-05	6.14767	-	-	-	-	-	-	6.13689	-	-	-	-	6.14718	-	-	-	-
CLTCL1	-	5.32845	-	-	-	-	0.797481	3.49e-05	1.88937	-	-	-	-	-	-	1.60134	-	-	-	-	1.91038	-	-	-	-
MYBL2	-	9.76224	-	-	-	-	-0.302634	3.5e-05	1.24994	-	-	-	-	-	-	1.25877	-	-	-	-	1.19097	-	-	-	-
PIM1	-	4.93528	-	-	-0.525917	0.00538909	-0.849004	3.53e-05	8.091	-	-	0.707775	0.00293533	1.06335	3.28e-05	8.11749	0.948964	0.00624112	1.27792	0.000532557	8.31246	-	-	-	-
PMP22	-	5.44078	-	-	-0.445048	0.00339596	-0.663129	3.56e-05	2.30763	-	-	-	-	-	-	2.31371	-	-	-	-	1.84822	-	-	-	-
EIF4EBP2	-	6.68274	-	-	-0.271717	0.00392605	-0.411292	3.56e-05	7.44582	-	-	-	-	-	-	7.51246	-	-	-	-	7.38235	-	-	-	-
ESRRA	-	5.10664	-	-	0.610645	0.00401803	0.924629	3.56e-05	5.06207	-	-	-	-	-	-	5.17477	-	-	-	-	5.06761	-	-	-	-
GPX4	-	6.93626	-	-	-0.289806	0.0111004	-0.520369	3.56e-05	9.26762	-	-	-	-	-	-	9.42448	-	-	-	-	9.20364	-	-	-	-
CSK	-	6.70182	-	-	0.182785	0.020662	0.362483	3.56e-05	5.38382	-	-	-	-	-	-	5.5898	-	-	-	-	5.11362	-	-	-	-
EEF1B2	-	8.30633	-	-	0.214657	0.0207091	0.426201	3.56e-05	7.98544	-	-	-	-	-	-	8.05485	-	-	-	-	7.99227	-	-	-	-
VPS9D1-AS1	-	3.06088	-	-	0.460726	0.036869	1.019	3.56e-05	-	-	-	-	-	-	-	-	-	-	-	-	-	-	-	-	-
LRRC8C	-	4.3585	-	-	0.307363	0.043248	0.706669	3.56e-05	2.23081	-	-	-	-	-	-	2.03252	-	-	-	-	2.29078	-	-	-	-
RTN4	-	9.01586	-	-	0.159504	0.0150078	0.297831	3.6e-05	7.43119	-	-	-	-	-	-	7.4805	-	-	-	-	7.35726	-	-	-	-
THRA	-	5.78189	-	-	-0.251096	0.0270757	-0.529846	3.63e-05	3.78501	-	-	-	-	-	-	3.80111	-	-	-	-	3.78229	-	-	-	-
CNN1	-	4.71103	-	-	-	-	-0.913579	3.65e-05	0.474367	-	-	-	-	-	-	0.446121	-	-	-	-	0.502478	-	-	-	-
ALDH1A3	-	7.30819	-	-	0.720069	0.00378763	1.08061	3.66e-05	4.77225	-	-	-	-	-	-	4.89907	-	-	-	-	4.58903	-	-	-	-
PRMT3	-	5.0854	-	-	0.346646	0.0234929	0.700507	3.66e-05	4.67325	-	-	-	-	-	-	4.60412	-	-	-	-	4.81188	-	-	-	-
BCAR3	-	5.46111	-	-	0.667868	0.000497282	0.758305	3.71e-05	5.96434	-	-	-	-	-	-	6.04999	-	-	-	-	5.88732	-	-	-	-
FLNB	-	9.80505	-	-	-0.237433	0.00252134	-0.333436	3.71e-05	9.28652	-	-	-	-	-	-	9.50833	-	-	-	-	8.95304	-	-	-	-
MCL1	-	8.30448	-	-	-	-	0.338394	3.76e-05	8.88111	-	-	-	-	-	-	8.79522	-	-	-	-	8.96344	-	-	-	-
SH2D5	-	3.65101	-	-	1.00542	0.000858271	1.21949	3.82e-05	4.08462	-	-	-	-	-	-	3.61836	-	-	-	-	4.44547	-	-	-	-
SACS	-	7.61641	-	-	0.299455	0.00452361	0.459032	3.82e-05	1.18106	-	-	-	-	-	-	1.71636	-	-	-	-	0.482488	-	-	-	-
MZT2B	-	7.11515	-	-	-0.395824	0.00170864	-0.525967	3.84e-05	2.91787	-	-	-	-	-	-	3.3024	-	-	-	-	2.49599	-	-	-	-
WNT2B	-	3.98652	-	-	-0.692227	0.0206103	-1.41744	3.84e-05	2.84448	-	-	-	-	-	-	2.51224	-	-	-	-	3.13012	-	-	-	-
ATP8B3	-	3.94638	-	-	-0.497406	0.0269654	-1.06113	3.84e-05	1.24161	-	-	-	-	-	-	0.95125	-	-	-	-	1.49667	-	-	-	-
COX7C	-	7.01427	-	-	-0.322652	0.00184439	-0.434058	3.85e-05	7.86137	-	-	-	-	-	-	7.94527	-	-	-	-	7.83687	-	-	-	-
EXOC6B	-	6.08534	-	-	-0.389907	0.00378793	-0.583854	3.86e-05	8.14657	-	-	-	-	-	-	7.96668	-	-	-	-	8.30759	-	-	-	-
GPCPD1	-	4.85527	-	-	0.475537	0.00593182	0.756801	3.86e-05	6.44407	-	-	-	-	-	-	6.27112	-	-	-	-	6.49984	-	-	-	-
NFE2L1	-	8.7939	-	-	0.206916	0.0387544	0.462093	3.86e-05	8.31599	-	-	-	-	-	-	8.3579	-	-	-	-	8.2259	-	-	-	-
ID3	-	7.70884	-	-	-	-	-0.353791	3.86e-05	4.7701	-	-	-	-	-	-	4.93163	-	-	-	-	4.57071	-	-	-	-
KLHDC3	-	6.46891	-	-	-0.224756	0.0229139	-0.453278	3.89e-05	5.90552	-	-	-	-	-	-	5.93748	-	-	-	-	5.87701	-	-	-	-
C1QBP	-	8.32556	-	-	0.310992	0.00148417	0.402536	3.95e-05	6.33969	-	-	-	-	-	-	6.49193	-	-	-	-	6.17499	-	-	-	-
SORT1	-	6.87254	-	-	-0.224558	0.0360111	-0.495239	3.96e-05	7.63764	-	-	-	-	-	-	7.71421	-	-	-	-	7.49999	-	-	-	-
POLR3D	-	5.34912	-	-	0.31565	0.0317146	0.671419	4e-05	6.22208	-	-	-	-	-	-	6.21243	-	-	-	-	6.25161	-	-	-	-
CD70	-	4.21048	-	-	-	-	-0.747317	4e-05	-	-	-	-	-	-	-	-	-	-	-	-	-	-	-	-	-
HOXC6	-	4.174	-	-	-0.556492	0.0048782	-0.868873	4.02e-05	-	-	-	-	-	-	-	-	-	-	-	-	-	-	-	-	-
SLC25A23	-	6.56639	-	-	-	-	-0.425055	4.03e-05	1.70038	-	-	-	-	-	-	1.72564	-	-	-	-	1.70649	-	-	-	-
GDF15	-	1.86975	-	-	-	-	1.54287	4.07e-05	10.0212	-	-	-	-	-	-	9.53113	-	-	-	-	10.5464	-	-	-	-
LYAR	-	5.92271	-	-	0.55781	0.000437114	0.613267	4.08e-05	4.5132	-	-	-	-	-	-	4.49721	-	-	-	-	4.58348	-	-	-	-
TRIM58	-	5.21058	-	-	-	-	-0.716136	4.1e-05	5.83811	-	-	-	-	-0.638998	0.00149544	5.89605	-	-	-	-	5.63248	-	-	-	-
NEK2	-	6.0443	-	-	-	-	-0.471262	4.12e-05	1.63389	-	-	-	-	-	-	1.51178	-	-	-	-	1.62802	-	-	-	-
MXD4	-	6.51938	-	-	-0.429107	0.00445854	-0.655539	4.14e-05	5.40899	-	-	-	-	-	-	5.63281	-	-	-	-	4.97364	-	-	-	-
TMSB4X	-	9.08585	-	-	-	-	-0.31234	4.19e-05	6.43105	-	-	-	-	-0.658825	0.00303707	6.79217	-	-	-0.586488	0.0368474	5.72562	-	-	-	-
OLFML2A	-	5.05443	-	-	-0.543245	0.0266991	-1.14566	4.19e-05	1.64396	-	-	-	-	-	-	1.31301	-	-	-	-	2.04348	-	-	-	-
SLC2A3	-	6.80035	-	-	-	-	0.377399	4.19e-05	3.8398	-	-	-	-	-	-	4.14053	-	-	-	-	3.33932	-	-	-	-
TMEM147	-	6.169	-	-	0.367895	0.00324406	0.528028	4.2e-05	4.93016	-	-	-	-	-	-	5.02131	-	-	-	-	4.87787	-	-	-	-
TXLNG	-	6.30217	-	-	0.256357	0.00631224	0.408598	4.2e-05	4.82257	-	-	-	-	-	-	4.67764	-	-	-	-	5.01365	-	-	-	-
EGFR	-	6.89446	-	-	0.304009	0.041356	0.681246	4.2e-05	11.9974	-	-	-	-	-	-	11.9729	-	-	-	-	11.9096	-	-	-	-
MYH9	-	11.1428	-	-	-	-	-0.270978	4.23e-05	11.2411	-	-	-	-	-	-	11.4427	-	-	-	-	10.9862	-	-	-	-
C7orf50	-	7.39787	-	-	0.3042	0.00277657	0.426297	4.24e-05	5.68427	-	-	-	-	-	-	5.84403	-	-	-	-	5.50423	-	-	-	-
PTPN11	-	8.75511	-	-	0.211049	0.00338094	0.304887	4.25e-05	7.73493	-	-	-	-	-	-	7.74917	-	-	-	-	7.74917	-	-	-	-
PPP1R18	-	6.53233	-	-	0.321278	0.00631224	0.511124	4.25e-05	4.8639	-	-	-	-	-	-	5.01436	-	-	-	-	4.63321	-	-	-	-
PXK	-	4.29137	-	-	-	-	0.628373	4.25e-05	5.02823	-	-	-	-	-	-	5.01258	-	-	-	-	5.04316	-	-	-	-
MLPH	-	4.81566	-	-	0.552287	0.0182054	1.04616	4.26e-05	3.01028	-	-	-	-	-	-	2.83035	-	-	-	-	3.21202	-	-	-	-
MOB3B	-	3.30294	-	-	0.568518	0.0173316	1.06382	4.29e-05	5.49761	-	-	-	-	-	-	5.47284	-	-	-	-	5.51426	-	-	-	-
CCNB2	-	7.06512	-	-	-0.234449	0.00427698	-0.350706	4.4e-05	1.50365	-	-	-	-	-	-	1.55203	-	-	-	-	1.21096	-	-	-	-
SSR1	-	7.3849	-	-	0.375183	0.000395058	0.402547	4.41e-05	7.19901	-	-	-	-	-	-	7.14274	-	-	-	-	7.25683	-	-	-	-
SCRN1	-	8.46667	-	-	0.177265	0.0066786	0.283537	4.41e-05	2.63192	-	-	-	-	-	-	2.37038	-	-	-	-	2.95942	-	-	-	-
RIOK1	-	4.86679	-	-	0.347842	0.0493783	0.803096	4.41e-05	5.19851	-	-	-	-	-	-	5.19324	-	-	-	-	5.23746	-	-	-	-
XPO5	-	7.06818	-	-	-	-	0.438318	4.42e-05	5.80143	-	-	-	-	-	-	5.75214	-	-	-	-	5.87306	-	-	-	-
SCD	-	7.76039	-	-	0.309812	0.00184439	0.408411	4.44e-05	6.38634	-	-	0.569618	0.0108092	1.05795	1.46e-05	6.67443	0.788306	0.0101175	1.26011	0.000286586	6.33849	-	-	-	-
GYG2	-	5.33259	-	-	-0.384416	0.00378343	-0.566136	4.44e-05	-	-	-	-	-	-	-	-	-	-	-	-	0.692196	-	-	-	-
PLEKHA7	-	3.65876	-	-	-0.769406	0.0216692	-1.57312	4.44e-05	6.2613	-	-	-	-	-	-	6.30472	-	-	-	-	6.11356	-	-	-	-
GATA2	-	6.62996	-	-	-	-	-0.557539	4.44e-05	8.95109	-	-	-	-	-	-	8.95139	-	-	-	-	9.11436	-	-	-	-
HBS1L	-	6.8125	-	-	0.248779	0.0080615	0.409373	4.45e-05	6.39025	-	-	-	-	-	-	6.38707	-	-	-	-	6.39824	-	-	-	-
NAV2	-	7.06217	-	-	-0.473632	0.00452361	-0.718047	4.49e-05	7.62716	-	-	-0.362254	0.0473081	-0.7608	8.22e-05	7.50705	-	-	-0.801088	0.00544626	7.46689	-	-	-	-
E2F4	-	6.12822	-	-	0.270556	0.00992541	0.459195	4.49e-05	6.8311	-	-	-	-	-	-	7.10034	-	-	-	-	6.6858	-	-	-	-
GTPBP4	-	7.22324	-	-	0.517151	0.000290501	0.534635	4.51e-05	6.88997	-	-	-	-	-	-	6.82211	-	-	-	-	6.93414	-	-	-	-
PYCR2	-	6.47701	-	-	-	-	0.465206	4.53e-05	5.04403	-	-	-	-	-	-	5.12648	-	-	-	-	4.96613	-	-	-	-
FZD2	-	6.52345	-	-	-	-	-0.403798	4.53e-05	-	-	-	-	-	-	-	-	-	-	-	-	-	-	-	-	-
HSPA13	-	6.7939	-	-	-	-	0.392738	4.61e-05	5.68848	-	-	-	-	-	-	5.56208	-	-	-	-	5.8949	-	-	-	-
H3-3B	-	9.59937	-	-	0.240529	0.00718911	0.387308	4.67e-05	8.19426	-	-	-	-	-	-	8.20269	-	-	-	-	8.11455	-	-	-	-
AP1AR	-	4.87494	-	-	-	-	0.745932	4.67e-05	4.61721	-	-	-	-	-	-	4.65909	-	-	-	-	4.5965	-	-	-	-
UCK2	-	6.9759	-	-	0.271718	0.00507103	0.413329	4.75e-05	5.8202	-	-	-	-	-	-	5.55408	-	-	-	-	6.01175	-	-	-	-
IFITM2	-	4.23158	-	-	-0.699567	0.000284696	-0.716905	4.76e-05	0.951916	-	-	-	-	-	-	1.18932	-	-	-	-	0.724797	-	-	-	-
PLCB4	-	7.20774	-	-	-0.309559	0.0042442	-0.458619	4.76e-05	1.87741	-	-	-	-	-	-	1.8292	-	-	-	-	1.91445	-	-	-	-
RGS4	-	3.29092	1.96622	0.0214607	1.94931	0.00100423	2.34807	4.87e-05	-	-	-	-	-	-	-	-	-	-	-	-	-	-	-	-	-
SNRPD2	-	7.38731	-	-	-0.307527	0.00300458	-0.430048	4.93e-05	4.20221	-	-	-	-	-	-	4.26616	-	-	-	-	4.19698	-	-	-	-
LRP8	-	4.92969	-	-	0.608244	0.0111004	1.04209	5.06e-05	4.77052	-	-	-	-	-	-	4.42006	-	-	-	-	5.03873	-	-	-	-
WDR35	-	6.16476	-	-	0.330938	0.00550315	0.506489	5.08e-05	1.96576	-	-	-	-	-	-	1.90582	-	-	-	-	1.98248	-	-	-	-
MAPK6	-	6.52185	-	-	0.25284	0.0253385	0.500144	5.14e-05	7.20349	-	-	-	-	-	-	7.0947	-	-	-	-	7.37947	-	-	-	-
DFFA	-	7.35828	-	-	0.277249	0.00615943	0.430659	5.16e-05	6.00439	-	-	-	-	-	-	5.9663	-	-	-	-	6.10246	-	-	-	-
POGK	-	6.68872	-	-	0.312992	0.00679337	0.494205	5.16e-05	6.53796	-	-	-	-	-	-	6.60094	-	-	-	-	6.52278	-	-	-	-
CCBE1	-	6.53431	-	-	-	-	-0.668696	5.16e-05	1.5709	-	-	-	-	-	-	1.44033	-	-	-	-	1.86051	-	-	-	-
THSD1	-	4.68927	-	-	-	-	-0.669777	5.16e-05	1.33665	-	-	-	-	-	-	1.27904	-	-	-	-	1.32516	-	-	-	-
BOD1	-	6.14733	-	-	0.27505	0.0208781	0.523613	5.22e-05	5.30913	-	-	-	-	-	-	5.40699	-	-	-	-	5.24682	-	-	-	-
DYNC1H1	-	9.60718	-	-	-	-	0.43917	5.26e-05	9.91349	-	-	-	-	-	-	9.96849	-	-	-	-	9.85681	-	-	-	-
SMG5	-	7.33477	-	-	-	-	0.421125	5.27e-05	7.32786	-	-	-	-	-	-	7.43306	-	-	-	-	7.27927	-	-	-	-
PLAAT3	-	4.83537	-	-	-	-	-0.729223	5.27e-05	7.08537	-	-	-	-	-	-	7.33863	-	-	-	-	6.7984	-	-	-	-
NANS	-	6.25324	-	-	-	-	-0.406685	5.33e-05	5.55182	-	-	-	-	-	-	5.58573	-	-	-	-	5.60985	-	-	-	-
ZMYM3	-	6.78163	-	-	-0.222837	0.0158448	-0.404661	5.36e-05	4.38021	-	-	-	-	-	-	4.39684	-	-	-	-	4.33442	-	-	-	-
PUM3	-	6.74251	-	-	0.361585	0.00668157	0.566949	5.39e-05	6.30058	-	-	-	-	-	-	6.2898	-	-	-	-	6.37847	-	-	-	-
SPTAN1	-	9.08522	-	-	-0.258998	0.00988567	-0.432364	5.39e-05	8.6093	-	-	-	-	-	-	8.68742	-	-	-	-	8.43457	-	-	-	-
ID2	-	4.53676	-	-	-0.515844	0.0237729	-1.02833	5.39e-05	5.01805	-	-	-	-	-	-	5.28173	-	-	-	-	4.87039	-	-	-	-
TATDN1	-	5.88403	-	-	0.239262	0.0250727	0.469464	5.39e-05	4.41428	-	-	-	-	-	-	4.33572	-	-	-	-	4.51964	-	-	-	-
ZNF787	-	5.89472	-	-	0.241829	0.0275868	0.484322	5.39e-05	3.53253	-	-	-	-	-	-	3.70776	-	-	-	-	3.50441	-	-	-	-
SDC1	-	8.24246	-	-	0.284351	0.000564935	0.314164	5.41e-05	9.87216	-	-	-	-	-	-	9.35341	-	-	-	-	10.2579	-	-	-	-
PPTC7	-	5.30206	-	-	0.275232	0.0253385	0.539874	5.47e-05	4.68923	-	-	-	-	-	-	4.74975	-	-	-	-	4.79599	-	-	-	-
UPP1	-	5.15454	-	-	-	-	0.551829	5.5e-05	7.71722	-	-	-	-	0.47442	0.0346602	7.55585	-	-	0.673834	0.0122031	8.02187	-	-	-	-
MTHFD1L	-	6.17259	-	-	0.371443	0.0276521	0.743373	5.5e-05	6.65925	-	-	-	-	-	-	6.67537	-	-	-	-	6.60538	-	-	-	-
PROCR	-	5.20369	-	-	0.443722	0.00672941	0.692921	5.55e-05	4.14457	-	-	-	-	-	-	4.26681	-	-	-	-	3.99834	-	-	-	-
HOXA-AS3	-	2.37074	-	-	-0.745374	0.0395174	-1.69666	5.55e-05	-	-	-	-	-	-	-	-	-	-	-	-	-	-	-	-	-
DCAF6	-	6.34432	-	-	-0.284133	0.0178948	-0.525941	5.58e-05	6.81027	-	-	-	-	-	-	6.89613	-	-	-	-	6.6722	-	-	-	-
CMSS1	-	5.41428	-	-	0.272541	0.0174998	0.49763	5.62e-05	4.04707	-	-	-	-	-	-	3.89249	-	-	-	-	4.21162	-	-	-	-
CLIC1	-	8.20327	-	-	0.401669	0.000452965	0.430095	5.65e-05	7.49021	-	-	-	-	-	-	7.64298	-	-	-	-	7.36874	-	-	-	-
ZBTB38	-	6.93201	-	-	0.342855	0.0140775	0.602265	5.65e-05	7.96253	-	-	-	-	-	-	7.79164	-	-	-	-	8.16589	-	-	-	-
HOXA11-AS	-	3.45855	-	-	-	-	-0.97753	5.67e-05	-	-	-	-	-	-	-	-	-	-	-	-	-	-	-	-	-
NOTCH3	-	6.70886	-	-	-0.409364	0.00668157	-0.642343	5.76e-05	5.60805	-	-	-	-	-	-	5.90864	-	-	-	-	5.20095	-	-	-	-
BNIP3L	-	6.4136	-	-	-0.311647	0.0160429	-0.563663	5.79e-05	6.03694	-	-	-	-	-	-	6.08724	-	-	-	-	5.97023	-	-	-	-
F2R	-	6.67243	-	-	-	-	-0.49372	5.8e-05	1.20124	-	-	-	-	-	-	1.37741	-	-	-	-	1.06715	-	-	-	-
RRAS	-	5.22009	-	-	-0.333237	0.0110581	-0.567253	5.87e-05	3.68035	-	-	-	-	-	-	3.79274	-	-	-	-	3.396	-	-	-	-
MSANTD3	-	5.7934	-	-	0.361623	0.00672941	0.560486	5.97e-05	5.76455	-	-	-	-	-	-	5.82245	-	-	-	-	5.78183	-	-	-	-
HOXB9	-	6.4476	-	-	0.200815	0.0368565	0.421618	5.97e-05	-	-	-	-	-	-	-	-	-	-	-	-	-	-	-	-	-
TM6SF1	-	2.18979	-	-	-	-	1.65224	5.97e-05	1.89592	-	-	-	-	-	-	2.23726	-	-	-	-	1.41609	-	-	-	-
CUL2	-	6.59192	-	-	0.276868	0.0102048	0.458129	6.01e-05	6.38974	-	-	-	-	-	-	6.29011	-	-	-	-	6.58661	-	-	-	-
EBNA1BP2	-	6.91617	-	-	0.377898	0.00494781	0.55701	6.03e-05	6.56929	-	-	-	-	-	-	6.66099	-	-	-	-	6.53215	-	-	-	-
ING4	-	4.47373	-	-	-0.418492	0.00742518	-0.665809	6.13e-05	3.56168	-	-	-	-	-	-	3.46908	-	-	-	-	3.5728	-	-	-	-
NR4A1	-	4.46678	-	-	0.348802	0.0307898	0.702829	6.13e-05	4.13356	-	-	-	-	-	-	3.90142	-	-	-	-	4.42371	-	-	-	-
MKI67	-	8.89131	-	-	-0.233143	0.0283451	-0.465555	6.14e-05	3.72085	-	-	-	-	-	-	3.86359	-	-	-	-	3.59336	-	-	-	-
CTPS1	-	7.13057	-	-	0.210769	0.0285557	0.419666	6.14e-05	5.35677	-	-	-	-	-	-	5.45478	-	-	-	-	5.18563	-	-	-	-
LAMB3	-	4.74466	0.552265	0.028186	0.51112	0.00307855	0.697902	6.16e-05	4.07232	-	-	-	-	-	-	4.30567	-	-	-	-	3.65024	-	-	-	-
ESF1	-	5.69526	-	-	0.425211	0.00170864	0.532852	6.27e-05	6.19866	-	-	-	-	-	-	6.13263	-	-	-	-	6.33019	-	-	-	-
SEMA3B	-	4.99965	-	-	-0.456917	0.0189027	-0.855369	6.27e-05	7.33743	-	-	-	-	-	-	7.16656	-	-	-	-	7.33893	-	-	-	-
SORL1	-	5.07377	-	-	-0.765702	0.000837766	-0.882281	6.3e-05	4.49874	-	-	-	-	-	-	4.26449	-	-	-	-	4.55491	-	-	-	-
CDH24	-	4.7411	-	-	-	-	-0.735895	6.3e-05	1.87831	-	-	-	-	-	-	1.78768	-	-	-	-	2.02655	-	-	-	-
S100A13	-	5.68829	-	-	-0.293232	0.00740477	-0.462108	6.33e-05	5.98549	-	-	-	-	-	-	6.24972	-	-	-	-	5.56055	-	-	-	-
TINAGL1	-	1.53898	-	-	-1.67186	0.00188857	-2.22133	6.41e-05	10.391	-	-	-	-	-	-	10.622	-	-	-	-	10.1556	-	-	-	-
TCAF1	-	6.2539	-	-	-0.299258	0.0152398	-0.529401	6.41e-05	8.77799	-	-	-	-	-	-	8.73362	-	-	-	-	8.85006	-	-	-	-
PIK3R3	-	4.83081	-	-	-	-	-1.17338	6.61e-05	3.99623	-	-	-	-	-	-	4.04229	-	-	-	-	3.87127	-	-	-	-
SRGN	-	6.2274	-	-	0.590021	0.000818527	0.669246	6.63e-05	4.06279	-	-	-	-	-	-	4.3572	-	-	-	-	3.54752	-	-	-	-
FEZ2	-	6.31402	-	-	0.293346	0.00914282	0.471538	6.63e-05	6.77901	-	-	-	-	-	-	6.62473	-	-	-	-	6.94401	-	-	-	-
PTGES	-	2.39404	-	-	-0.740052	0.0430157	-1.69054	6.63e-05	8.11458	-	-	-	-	-	-	8.17125	-	-	-	-	8.13547	-	-	-	-
SLX9	-	5.68181	-	-	0.287741	0.00517674	0.422737	6.79e-05	3.14244	-	-	-	-	-	-	3.23861	-	-	-	-	3.08679	-	-	-	-
CDH6	-	6.91011	-	-	-	-	-0.518592	6.83e-05	1.89578	-	-	-	-	-	-	1.24829	-	-	-	-	2.13583	-	-	-	-
COL27A1	-	6.23925	-	-	0.470489	0.00532882	0.693173	6.88e-05	3.29811	-	-	-	-	-	-	3.28979	-	-	-	-	3.3673	-	-	-	-
DOCK4	-	3.69204	-	-	1.35701	0.023713	2.58405	6.88e-05	4.36741	-	-	-	-	-	-	4.33719	-	-	-	-	4.23158	-	-	-	-
L1CAM	-	7.0941	-	-	-0.325574	0.0306497	-0.656455	7.01e-05	2.81562	-	-	-	-	-	-	2.68396	-	-	-	-	2.48486	-	-	-	-
MDFI	-	4.24268	-	-	-	-	0.806886	7.06e-05	3.40612	-	-	-	-	-	-	3.36917	-	-	-	-	3.46948	-	-	-	-
U2AF1	-	6.72473	-	-	0.728073	0.00214101	0.930542	7.19e-05	6.55063	-	-	-	-	-	-	6.52933	-	-	-	-	6.58147	-	-	-	-
LINC02693	-	5.78285	-	-	-	-	0.9195	7.19e-05	3.57177	-	-	-	-	-	-	3.18121	-	-	-	-	3.96346	-	-	-	-
PRR36	-	4.34022	-	-	-0.607811	0.0022968	-0.791989	7.2e-05	-	-	-	-	-	-	-	-	-	-	-	-	-	-	-	-	-
HSPD1	-	10.0692	-	-	0.348733	0.000438819	0.360724	7.25e-05	7.6411	-	-	-	-	-	-	7.67758	-	-	-	-	7.64473	-	-	-	-
MIR100HG	-	6.13453	-	-	0.601764	0.000522269	0.639086	7.25e-05	4.88484	-	-	-	-	-	-	4.61555	-	-	-	-	5.09246	-	-	-	-
SLC4A7	-	6.77388	-	-	0.223764	0.0328892	0.449419	7.41e-05	4.28233	-	-	-	-	-	-	4.36518	-	-	-	-	4.11695	-	-	-	-
SLC2A12	-	1.98051	-	-	-0.717131	0.0400934	-1.58408	7.46e-05	4.01755	-	-	-	-	-	-	3.7054	-	-	-	-	4.29283	-	-	-	-
NEIL3	-	5.60338	-	-	-0.234753	0.0281152	-0.460439	7.49e-05	-	-	-	-	-	-	-	-	-	-	-	-	-	-	-	-	-
HEATR1	-	7.31554	-	-	-	-	0.43005	7.49e-05	6.26088	-	-	-	-	-	-	6.28637	-	-	-	-	6.22584	-	-	-	-
CEP70	-	4.88301	-	-	-0.390417	0.0102171	-0.638981	7.53e-05	2.02168	-	-	-	-	-	-	2.1104	-	-	-	-	1.8871	-	-	-	-
EEF1A1	-	12.6502	-	-	0.155876	0.0112323	0.256725	7.53e-05	12.0874	-	-	-	-	-	-	12.0879	-	-	-	-	12.105	-	-	-	-
QSOX1	-	8.56801	-	-	0.169225	0.0185777	0.303371	7.59e-05	7.48304	-	-	-	-	-	-	7.4285	-	-	-	-	7.55039	-	-	-	-
COL5A2	-	10.5054	-	-	-	-	-0.455651	7.59e-05	3.16355	-	-	-	-	-	-	3.24197	-	-	-	-	2.85608	-	-	-	-
SENP3	-	7.13968	-	-	0.193239	0.0110545	0.316718	7.61e-05	5.60271	-	-	-	-	-	-	5.61607	-	-	-	-	5.61861	-	-	-	-
TNFRSF10B	-	6.38861	-	-	-	-	0.514316	7.75e-05	5.23247	-	-	-	-	-	-	5.23202	-	-	-	-	5.20672	-	-	-	-
CD68	-	4.04121	-	-	1.10869	0.000445118	1.14673	7.78e-05	8.61682	-	-	-	-	-	-	8.75714	-	-	-	-	8.55626	-	-	-	-
HOXB2	-	4.53487	-	-	0.379342	0.00887899	0.596286	7.81e-05	2.28909	-	-	-	-	-	-	2.07686	-	-	-	-	2.50394	-	-	-	-
BCAM	-	7.18874	-	-	-0.280038	0.0189027	-0.505787	7.81e-05	6.25916	-	-	-	-	-	-	6.77468	-	-	-	-	5.53921	-	-	-	-
STMN3	-	8.04218	-	-	-	-	-0.305466	7.83e-05	0.42486	-	-	-	-	-	-	0.79643	-	-	-	-	-	-	-	-	-
ASAP2	-	7.1819	-	-	0.321809	0.0127977	0.538486	7.87e-05	3.81891	-	-	-	-	-	-	3.74205	-	-	-	-	3.74755	-	-	-	-
AJM1	-	3.84701	-	-	-0.442847	0.0185	-0.805111	7.87e-05	1.20119	-	-	-	-	-	-	1.08452	-	-	-	-	1.51409	-	-	-	-
YWHAQ	-	9.45085	-	-	-	-	-0.253175	7.87e-05	6.21595	-	-	-	-	-	-	6.33866	-	-	-	-	6.05996	-	-	-	-
AVPI1	-	4.3422	-	-	-0.295307	0.0271355	-0.573138	8.03e-05	4.66173	-	-	-	-	-	-	4.67532	-	-	-	-	4.74805	-	-	-	-
ANP32E	-	7.55007	-	-	-	-	-0.410564	8.03e-05	5.56549	-	-	-	-	-	-	5.48066	-	-	-	-	5.64888	-	-	-	-
EZH2	-	5.51177	-	-	-	-	-0.550902	8.16e-05	4.35259	-	-	-	-	-	-	4.36659	-	-	-	-	4.40918	-	-	-	-
B2M	-	8.21179	-	-	-	-	-0.285052	8.26e-05	8.7875	-	-	-	-	-	-	8.95658	-	-	-	-	8.6199	-	-	-	-
BEND3	-	3.93589	-	-	-	-	0.720656	8.46e-05	3.64859	-	-	-	-	-	-	3.53062	-	-	-	-	3.66405	-	-	-	-
IGFBP4	-	8.91601	-	-	-	-	-0.269531	8.48e-05	1.88331	-	-	-	-	-	-	2.10167	-	-	-	-	1.55639	-	-	-	-
DAZAP1	-	7.8312	-	-	0.350743	0.000445118	0.358828	8.56e-05	6.61589	-	-	-	-	-	-	6.63776	-	-	-	-	6.62521	-	-	-	-
ADAM19	-	7.51084	0.275613	0.0419086	0.306879	0.0015166	0.366686	8.56e-05	6.34337	-	-	-	-	-	-	6.0827	-	-	-	-	6.49474	-	-	-	-
KDM7A	-	2.90556	-	-	-	-	1.79029	8.59e-05	6.55016	-	-	-	-	-	-	6.2652	-	-	-	-	6.82721	-	-	-	-
ABCE1	-	7.89026	-	-	0.336671	0.00123748	0.390929	8.66e-05	6.24671	-	-	-	-	-	-	6.22195	-	-	-	-	6.3284	-	-	-	-
PHB2	-	8.42298	-	-	0.246621	0.00718933	0.372278	8.7e-05	6.30156	-	-	-	-	-	-	6.44632	-	-	-	-	6.18	-	-	-	-
ARHGAP18	-	4.46409	-	-	0.809416	0.0146774	1.37068	8.71e-05	5.87657	-	-	-0.496856	0.0225117	-0.761215	0.000520801	5.93584	-	-	-0.646298	0.0178648	5.64329	-	-	-	-
LIMA1	-	9.00917	-	-	-	-	-0.393214	8.71e-05	8.17408	-	-	-	-	-	-	8.3259	-	-	-	-	7.9391	-	-	-	-
AP2M1	-	8.88512	-	-	-	-	-0.263417	8.75e-05	8.64714	-	-	-	-	-	-	8.74701	-	-	-	-	8.5295	-	-	-	-
MT-ND4	-	11.4515	-	-	-	-	-0.323514	8.85e-05	11.8688	-	-	-	-	-	-	11.823	-	-	-	-	12.0175	-	-	-	-
RSAD1	-	5.93358	-	-	-	-	0.471862	8.85e-05	4.89558	-	-	-	-	-	-	4.85954	-	-	-	-	5.00615	-	-	-	-
ALDH2	-	5.60346	-	-	-	-	0.435416	8.92e-05	5.33901	-	-	-	-	-	-	5.35889	-	-	-	-	5.15938	-	-	-	-
NMT2	-	5.15451	-	-	-	-	-0.539809	8.94e-05	2.29365	-	-	-	-	-	-	2.18112	-	-	-	-	2.47917	-	-	-	-
SIGMAR1	-	6.60669	-	-	0.298352	0.00342614	0.399164	8.98e-05	6.03494	-	-	-	-	-	-	6.04647	-	-	-	-	6.09158	-	-	-	-
TSEN15	-	6.21291	-	-	0.277282	0.0284557	0.530021	8.98e-05	5.41605	-	-	-	-	-	-	5.37435	-	-	-	-	5.48213	-	-	-	-
MDGA1	-	3.2787	-	-	-	-	-2.01659	8.98e-05	2.625	-	-	-	-	-	-	2.58096	-	-	-	-	2.86932	-	-	-	-
SAT1	-	3.88992	-	-	-	-	0.697403	9e-05	10.6576	-	-	-	-	-	-	10.4474	-	-	-	-	10.9023	-	-	-	-
SPHK1	-	5.54068	-	-	0.593092	0.00411723	0.814172	9.16e-05	2.22725	-	-	-	-	-	-	2.34836	-	-	-	-	2.0801	-	-	-	-
LTBR	-	7.04997	-	-	0.232381	0.0157722	0.395828	9.25e-05	6.44178	-	-	-	-	-	-	6.36692	-	-	-	-	6.55729	-	-	-	-
RHOBTB3	-	8.86176	-	-	-0.364066	0.00492923	-0.513957	9.35e-05	9.50545	-	-	-	-	-	-	9.43801	-	-	-	-	9.59765	-	-	-	-
BYSL	-	5.52992	-	-	0.545448	0.000901004	0.604811	9.42e-05	3.7072	-	-	-	-	-	-	3.749	-	-	-	-	3.66268	-	-	-	-
DLGAP5	-	7.01588	-	-	-	-	-0.382148	9.42e-05	-	-	-	-	-	-	-	-	-	-	-	-	-	-	-	-	-
UAP1	-	7.4547	-	-	0.339675	0.011572	0.548858	9.48e-05	6.14394	-	-	-	-	0.457732	0.0145958	6.03491	-	-	-	-	6.35611	-	-	-	-
ARRDC3	-	4.35914	-	-	-	-	0.892553	9.49e-05	8.71478	-	-	-	-	-	-	8.61158	-	-	-	-	8.64119	-	-	-	-
COL4A2	Placenta Enhanced	10.1624	-	-	0.146918	0.0299923	0.28219	9.51e-05	9.49223	-	-	-	-	0.490116	0.0116798	9.80697	-	-	0.532946	0.0447665	9.22677	-	-	-	-
GNAI2	-	8.51827	-	-	-	-	-0.269043	9.67e-05	7.82912	-	-	-	-	-	-	7.92521	-	-	-	-	7.67988	-	-	-	-
NLE1	-	5.87799	-	-	-	-	0.592324	9.68e-05	3.09652	-	-	-	-	-	-	2.94686	-	-	-	-	3.2838	-	-	-	-
NOP53	-	7.64589	-	-	0.271692	0.002891	0.350497	9.72e-05	6.3871	-	-	-	-	-	-	6.5604	-	-	-	-	6.25394	-	-	-	-
PNO1	-	5.89943	-	-	0.412802	0.00351232	0.549441	9.72e-05	4.73631	-	-	-	-	-	-	4.72686	-	-	-	-	4.83369	-	-	-	-
C1orf43	-	6.36252	-	-	0.301314	0.00277657	0.386685	9.73e-05	6.0045	-	-	-	-	-	-	6.01994	-	-	-	-	6.07033	-	-	-	-
THBS2	-	7.70281	-	-	-	-	-0.51969	9.75e-05	1.48426	-	-	-	-	-	-	1.09343	-	-	-	-	1.55773	-	-	-	-
THOC5	-	5.97293	-	-	0.304055	0.00631224	0.442333	9.92e-05	5.93979	-	-	-	-	-	-	5.94073	-	-	-	-	5.94548	-	-	-	-
BUB1	-	7.43546	-	-	-	-	-0.298573	9.92e-05	1.43555	-	-	-	-	-	-	1.32103	-	-	-	-	1.54554	-	-	-	-
EDN1	-	2.48326	-	-	-	-	-1.2662	9.92e-05	1.09971	-	-	-	-	-	-	1.01317	-	-	-	-	1.08895	-	-	-	-
TIMP1	-	6.22169	-	-	0.215705	0.0327537	0.418516	0.000101466	3.81722	-	-	-	-	-	-	4.16636	-	-	-	-	3.22595	-	-	-	-
WEE1	-	6.30832	-	-	-	-	-0.466109	0.000102036	7.18424	-	-	-	-	-	-	7.17831	-	-	-	-	7.07616	-	-	-	-
NTM	-	1.49445	-	-	2.6208	0.0050597	3.63969	0.000102076	1.00023	-	-	-	-	-	-	0.479828	-	-	-	-	1.51841	-	-	-	-
NDRG3	-	6.96144	-	-	-0.152525	0.0378675	-0.305805	0.000102918	4.58602	-	-	-	-	-	-	4.69866	-	-	-	-	4.47925	-	-	-	-
MED1	-	7.66713	-	-	-	-	0.288945	0.000104609	6.73325	-	-	-	-	-	-	6.72035	-	-	-	-	6.71691	-	-	-	-
FOXD1	-	5.45499	-	-	-	-	0.756802	0.000104609	-	-	-	-	-	-	-	-	-	-	-	-	0.419171	-	-	-	-
SLC16A14	-	4.15334	-	-	-	-	0.916538	0.000105225	1.1368	-	-	-	-	-	-	0.632478	-	-	-	-	1.4603	-	-	-	-
CNIH1	-	6.59647	-	-	-	-	0.424167	0.000105225	4.46827	-	-	-	-	-	-	4.48574	-	-	-	-	4.44977	-	-	-	-
PSME3	-	8.12181	-	-	0.310415	0.00184115	0.372692	0.000105315	6.85138	-	-	-	-	-	-	6.88215	-	-	-	-	6.84542	-	-	-	-
RIMKLB	-	6.19485	-	-	-0.265925	0.0110935	-0.424064	0.000105629	7.66769	-	-	-	-	-	-	7.59429	-	-	-	-	7.74254	-	-	-	-
PLIN3	-	6.91401	-	-	-	-	-0.315735	0.000105629	6.65212	-	-	-	-	-	-	6.61524	-	-	-	-	6.67912	-	-	-	-
MITF	-	4.28496	-	-	-0.732358	0.00945346	-1.1511	0.000106063	4.43175	-	-	-	-	-	-	4.30443	-	-	-	-	4.53628	-	-	-	-
MKX	-	6.31455	-	-	-	-	-0.651227	0.000106244	-	-	-	-	-	-	-	-	-	-	-	-	-	-	-	-	-
PSMA2	-	7.08026	-	-	-0.247741	0.0417009	-0.507187	0.00010737	5.51041	-	-	-	-	-	-	5.51891	-	-	-	-	5.53607	-	-	-	-
ADAMTS5	Placenta Enhanced	3.0366	-	-	-	-	-1.26667	0.00010737	1.14483	-	-	-	-	-	-	1.24179	-	-	-	-	0.84479	-	-	-	-
HMGN3	-	3.89466	-	-	-	-	-0.901358	0.00010737	5.36685	-	-	-	-	-	-	5.35563	-	-	-	-	5.32561	-	-	-	-
ANXA1	-	7.95517	-	-	0.30564	0.00154803	0.357402	0.000107386	11.3626	-	-	-	-	-	-	11.1753	-	-	-	-	11.5468	-	-	-	-
KLF6	-	6.75445	-	-	0.245732	0.0174577	0.419021	0.000107481	6.66911	-	-	-	-	-	-	6.75619	-	-	-	-	6.4643	-	-	-	-
SRGAP1	-	6.1086	-	-	-	-	0.66993	0.000107596	5.36729	-	-	-	-	-	-	5.27543	-	-	-	-	5.32142	-	-	-	-
SNAI2	-	3.56723	-	-	0.439435	0.0266991	0.809415	0.000108965	1.62563	-	-	-	-	-	-	1.45681	-	-	-	-	1.73323	-	-	-	-
STOML2	-	7.11731	-	-	0.180177	0.0400881	0.361709	0.00010948	5.81328	-	-	-	-	-	-	5.95098	-	-	-	-	5.7409	-	-	-	-
CDCA3	-	6.59808	-	-	-	-	-0.444733	0.000110955	1.32066	-	-	-	-	-	-	0.690795	-	-	-	-	1.76855	-	-	-	-
DESI2	-	6.71019	-	-	-	-	0.38587	0.000110955	5.55775	-	-	-	-	-	-	5.54003	-	-	-	-	5.60607	-	-	-	-
TP53I11	-	5.82103	-	-	-0.345158	0.00401803	-0.464811	0.000111342	5.30299	-	-	0.601506	0.00760825	0.685746	0.00128273	5.76333	-	-	0.702659	0.0375654	4.79617	-	-	-	-
AATF	-	7.01524	-	-	0.253515	0.0106982	0.396839	0.000111342	7.4136	-	-	-	-	-	-	7.4151	-	-	-	-	7.43277	-	-	-	-
HMGB2	-	8.50418	-	-	-0.144824	0.0413829	-0.292701	0.000112276	6.72058	-	-	-	-	-	-	6.69936	-	-	-	-	6.66965	-	-	-	-
WNK4	-	5.94245	-	-	0.472456	0.0104857	0.73572	0.000112823	1.32215	-	-	-	-	-	-	1.15703	-	-	-	-	1.38419	-	-	-	-
LMNA	-	8.80496	-	-	-	-	-0.302299	0.000113	8.92346	-	-	-	-	-	-	8.93666	-	-	-	-	8.897	-	-	-	-
ATP5MG	-	6.63434	-	-	-0.573004	0.00277326	-0.726996	0.000113094	6.20681	-	-	-	-	-	-	6.3581	-	-	-	-	6.09567	-	-	-	-
IPO7	-	8.79174	-	-	0.219387	0.00754078	0.32381	0.000113753	7.89548	-	-	-	-	-	-	7.87182	-	-	-	-	7.97616	-	-	-	-
ZBTB5	-	5.18119	-	-	-0.439898	0.00270074	-0.555095	0.00011395	4.81504	-	-	-	-	-	-	4.78555	-	-	-	-	4.80884	-	-	-	-
CCDC86	-	6.54945	-	-	0.521566	0.000661848	0.544229	0.000113957	4.80122	-	-	-	-	-	-	4.86052	-	-	-	-	4.79633	-	-	-	-
HOXA2	-	1.59925	-	-	-	-	-1.61515	0.000113957	-	-	-	-	-	-	-	-	-	-	-	-	-	-	-	-	-
BDKRB2	-	3.15193	-	-	-0.7115	0.0157227	-1.21443	0.00011545	5.34856	-	-	-0.576474	0.0114539	-0.675286	0.00213919	5.17659	-	-	-	-	5.28932	-	-	-	-
TASOR2	-	6.92684	0.340942	0.036465	-	-	0.418146	0.000116271	7.16669	-	-	-	-	-	-	7.04387	-	-	-	-	7.32509	-	-	-	-
WBP1L	-	5.78244	-	-	-0.296241	0.0150522	-0.490975	0.000116769	6.77912	-	-	-	-	-	-	6.84852	-	-	-	-	6.62299	-	-	-	-
TIMM44	-	6.48795	-	-	0.289182	0.0201422	0.501594	0.000117376	5.47595	-	-	-	-	-	-	5.55052	-	-	-	-	5.45474	-	-	-	-
CD274	-	5.1316	-	-	0.703229	0.00371686	0.923444	0.000117992	6.0541	-	-	-	-	0.45991	0.0345496	6.08261	-	-	-	-	6.21628	-	-	-	-
PUS1	-	5.16055	-	-	0.444566	0.0120012	0.702015	0.000121251	3.5991	-	-	-	-	-	-	3.61528	-	-	-	-	3.62124	-	-	-	-
UHRF1BP1	-	6.25295	-	-	-	-	0.539417	0.000121871	6.33359	-	-	-	-	-	-	6.29151	-	-	-	-	6.38119	-	-	-	-
PKP2	-	4.35204	-	-	-0.80003	0.00182691	-0.952761	0.000122318	7.73249	-	-	-	-	-	-	7.88548	-	-	-	-	7.4538	-	-	-	-
KLF2	-	5.80333	-	-	-	-	0.504892	0.00012489	2.08011	-	-	-	-	-	-	1.9442	-	-	-	-	1.99115	-	-	-	-
WDR74	-	5.45209	-	-	0.410672	0.0185429	0.697206	0.000124992	4.61385	-	-	-	-	-	-	4.66299	-	-	-	-	4.63588	-	-	-	-
RFLNB	-	7.63157	-	-	-0.283762	0.0129479	-0.454546	0.000125261	1.21908	-	-	-	-	-	-	1.14748	-	-	-	-	1.31349	-	-	-	-
SDC4	-	7.98452	-	-	-	-	-0.279752	0.000125261	6.99985	-	-	-	-	-	-	7.05873	-	-	-	-	6.966	-	-	-	-
TECR	-	7.09274	-	-	-	-	-0.351319	0.000125261	6.57224	-	-	-	-	-	-	6.607	-	-	-	-	6.52832	-	-	-	-
NFYB	-	5.67945	-	-	-	-	-0.470725	0.00012531	5.38329	-	-	-	-	-	-	5.27622	-	-	-	-	5.43072	-	-	-	-
CLPP	-	6.51644	-	-	0.19263	0.0232899	0.340466	0.00012744	4.21437	-	-	-	-	-	-	4.33811	-	-	-	-	4.09282	-	-	-	-
EIF3E	-	8.06994	-	-	0.177679	0.00811268	0.261853	0.000127834	6.96769	-	-	-	-	-	-	6.98934	-	-	-	-	6.96101	-	-	-	-
ELOVL1	-	6.2411	-	-	0.383453	0.00114873	0.423011	0.000127941	5.06127	-	-	-	-	-	-	5.12913	-	-	-	-	5.01242	-	-	-	-
NUSAP1	-	7.94564	-	-	-	-	-0.316967	0.000127941	1.50613	-	-	-	-	-	-	1.59118	-	-	-	-	1.47054	-	-	-	-
PABPC1L	-	6.48115	-	-	-	-	0.373978	0.000129058	4.73378	-	-	-	-	0.470874	0.0277045	4.70893	-	-	-	-	4.73009	-	-	-	-
VARS1	-	7.28491	-	-	0.530509	0.00393929	0.696799	0.000129702	6.48368	-	-	-	-	-	-	6.58212	-	-	-	-	6.42125	-	-	-	-
SLC25A32	-	5.79911	-	-	0.30737	0.0162313	0.507017	0.000129702	5.08907	-	-	-	-	-	-	5.21401	-	-	-	-	5.00579	-	-	-	-
STON1	-	3.94952	-	-	-0.691718	0.00168339	-0.806805	0.000129742	5.03848	-	-	-	-	-0.574761	0.0231743	5.21918	-	-	-	-	4.65826	-	-	-	-
UTP25	-	5.12509	-	-	0.330353	0.011782	0.516306	0.000130261	5.15709	-	-	-	-	-	-	5.17801	-	-	-	-	5.17825	-	-	-	-
NRXN3	-	4.1649	-	-	-0.59119	0.0195417	-1.03219	0.000130261	3.9163	-	-	1.21109	0.043486	-	-	3.8312	-	-	-	-	4.19292	-	-	-	-
TPD52L2	-	8.3046	-	-	0.214092	0.00506521	0.292111	0.000131183	6.86945	-	-	-	-	-	-	6.9188	-	-	-	-	6.80852	-	-	-	-
IFRD2	-	6.74245	-	-	0.388577	0.00942124	0.583578	0.000131793	4.92712	-	-	-	-	-	-	4.99831	-	-	-	-	4.90707	-	-	-	-
MEIS2	-	6.27404	-	-	-	-	-0.58174	0.000132634	6.95638	-	-	-	-	-	-	7.14529	-	-	-	-	6.52193	-	-	-	-
ZNHIT6	-	5.1101	-	-	0.367384	0.00704973	0.526988	0.000132763	4.21426	-	-	-	-	-	-	4.1458	-	-	-	-	4.29485	-	-	-	-
GATAD2A	-	7.69294	-	-	0.24218	0.0368565	0.46735	0.000133977	7.67896	-	-	-	-	-	-	7.68524	-	-	-	-	7.71601	-	-	-	-
NCAPD2	-	9.25167	-	-	-	-	-0.444085	0.000134317	5.93176	-	-	-	-	-0.37571	0.0470991	5.97224	-	-	-	-	5.8663	-	-	-	-
SMAGP	Placenta Enhanced	4.14467	-	-	-	-	0.708419	0.000135493	5.87069	-	-	-	-	-	-	6.14229	-	-	-	-	5.50537	-	-	-	-
SNHG16	-	7.32423	-	-	0.279494	0.0044275	0.371348	0.000135823	5.2447	-	-	-	-	-	-	5.21413	-	-	-	-	5.38793	-	-	-	-
RNF150	-	5.97557	-	-	-0.601303	0.0110581	-0.941633	0.000136345	2.17742	-	-	-	-	-	-	1.70909	-	-	-	-	2.60982	-	-	-	-
ADAM33	-	4.82849	-	-	-	-	-0.917907	0.000136511	0.738525	-	-	-	-	-	-	0.660843	-	-	-	-	0.881671	-	-	-	-
DZIP3	-	5.10141	-	-	-0.321989	0.0127977	-0.511581	0.000136742	4.90831	-	-	-	-	-	-	4.79513	-	-	-	-	4.83667	-	-	-	-
CDKN1C	-	3.15913	-	-	-0.802389	0.0140823	-1.31959	0.000139056	9.95471	-	-	-	-	-	-	10.109	-	-	0.62537	0.0330912	9.98282	-	-	-	-
URB1	-	6.86525	-	-	-	-	0.484858	0.000139056	5.714	-	-	-	-	-	-	5.70628	-	-	-	-	5.68593	-	-	-	-
TUBA1C	-	9.20995	-	-	0.342026	0.000767452	0.355356	0.000139217	7.36255	-	-	-	-	-	-	7.50857	-	-	-	-	7.24829	-	-	-	-
GCC1	-	4.86728	-	-	-	-	0.471714	0.000139705	5.80634	-	-	-	-	-	-	5.85705	-	-	-	-	5.75226	-	-	-	-
MYBL1	-	6.53868	-	-	-	-	-0.546031	0.000139705	1.58717	-	-	-	-	-	-	1.48324	-	-	-	-	1.73142	-	-	-	-
KCNMA1	-	6.31656	0.658864	0.0191731	0.688604	0.000599315	0.693738	0.000140122	3.38252	-	-	-	-	-	-	2.99754	-	-	-	-	3.58349	-	-	-	-
P3H3	-	7.19283	-	-	0.365948	0.000401512	0.347754	0.000141489	0.807104	-	-	-	-	-	-	0.315227	-	-	-	-	1.3342	-	-	-	-
LRRC45	-	4.8507	-	-	-	-	-0.544593	0.000142699	3.47573	-	-	-	-	-	-	3.83883	-	-	-	-	3.0647	-	-	-	-
DNMBP	-	6.0659	-	-	0.35998	0.00302682	0.448112	0.000143607	4.58025	-	-	-	-	-	-	4.58779	-	-	-	-	4.46981	-	-	-	-
TP53INP1	-	3.64128	-	-	-0.724197	0.00401803	-0.95579	0.000144289	5.3915	-	-	-	-	-	-	5.46282	-	-	-	-	5.21544	-	-	-	-
MAP3K1	-	5.07097	-	-	-0.370012	0.0102048	-0.562091	0.000145853	6.4543	-	-	-	-	-	-	6.49571	-	-	-	-	6.37312	-	-	-	-
ATP5MJ	-	5.20642	-	-	-0.390523	0.0102048	-0.593289	0.00014647	6.80986	-	-	-	-	-	-	6.78832	-	-	-	-	6.89584	-	-	-	-
ENTR1	-	6.0057	-	-	0.299784	0.021945	0.515198	0.000147624	4.82385	-	-	-	-	-	-	4.7699	-	-	-	-	4.96113	-	-	-	-
PLD6	-	4.09423	-	-	0.620696	0.00393929	0.801853	0.000148354	1.77812	-	-	-	-	-	-	1.80313	-	-	-	-	1.80364	-	-	-	-
HDGFL3	-	6.79557	-	-	-	-	0.665556	0.000149194	2.97261	-	-	-	-	-	-	2.87205	-	-	-	-	2.99895	-	-	-	-
AOPEP	-	4.38291	-	-	-	-	-0.726052	0.000149194	6.24868	-	-	-	-	-	-	6.30505	-	-	-	-	5.95128	-	-	-	-
RABEPK	-	4.91566	-	-	-	-	0.698016	0.000150597	3.46025	-	-	-	-	-	-	3.48538	-	-	-	-	3.35241	-	-	-	-
RAB7A	-	7.87246	-	-	0.209751	0.00234913	0.25008	0.000155493	8.76242	-	-	-	-	-	-	8.71828	-	-	-	-	8.87638	-	-	-	-
CTTN	-	7.95304	-	-	0.220544	0.0070003	0.310841	0.000155493	8.56043	-	-	-	-	-	-	8.65137	-	-	-	-	8.47916	-	-	-	-
COL5A1	-	9.54937	-	-	-	-	-0.455044	0.00015594	3.89995	-	-	-	-	-	-	4.04458	-	-	-	-	3.61738	-	-	-	-
HDDC2	-	4.97095	-	-	-	-	0.584231	0.000156183	4.39489	-	-	-	-	-	-	4.46067	-	-	-	-	4.32668	-	-	-	-
SLFN11	-	6.90789	-	-	-0.423056	0.00140498	-0.46999	0.000156669	2.96095	-	-	-	-	-	-	3.02721	-	-	-	-	2.80249	-	-	-	-
LRPPRC	-	7.81096	-	-	0.444736	0.0015166	0.497856	0.000156704	7.49854	-	-	-	-	-	-	7.52898	-	-	-	-	7.52254	-	-	-	-
MACIR	-	4.26928	-	-	0.336647	0.020123	0.565336	0.000156704	3.44549	-	-	-	-	-	-	3.49441	-	-	-	-	3.39091	-	-	-	-
CALCOCO1	-	5.41898	-	-	-0.492359	0.00245524	-0.593063	0.000156928	7.02078	-	-	-	-	-	-	7.04247	-	-	-	-	6.97524	-	-	-	-
ITGB1	-	10.5867	-	-	0.126073	0.0235191	0.218117	0.000157371	10.0515	-	-	-	-	-	-	10.081	-	-	-	-	10.0978	-	-	-	-
RACK1	-	9.96486	-	-	0.15312	0.0432174	0.300557	0.000157371	8.6959	-	-	-	-	-	-	8.85173	-	-	-	-	8.56932	-	-	-	-
HIPK2	-	6.32935	-	-	-	-	0.616861	0.000157371	6.44988	-	-	-	-	-	-	6.56381	-	-	-	-	6.33598	-	-	-	-
KPNA2	-	9.22038	-	-	-	-	-0.233947	0.000157371	5.46326	-	-	-	-	-	-	5.492	-	-	-	-	5.5273	-	-	-	-
NAA10	-	5.7471	-	-	-	-	0.485952	0.000160056	4.70175	-	-	-	-	-	-	4.75904	-	-	-	-	4.70189	-	-	-	-
DCUN1D5	-	5.99329	-	-	0.271371	0.0152484	0.431977	0.00016109	4.43357	-	-	-	-	-	-	4.54348	-	-	-	-	4.37128	-	-	-	-
IFIT1	-	1.81712	-	-	-	-	-1.60362	0.000161293	3.64064	-	-	-	-	-	-	3.25559	-	-	-	-	3.91043	-	-	-	-
PPM1D	-	5.02365	-	-	-0.552837	0.00168339	-0.627781	0.000161745	6.06295	-	-	-	-	-	-	5.92938	-	-	-	-	6.23311	-	-	-	-
ALAS1	-	5.86853	-	-	0.288071	0.00550026	0.389224	0.000161998	8.50512	-	-	-	-	-	-	8.44855	-	-	0.598699	0.0179069	8.7096	-	-	-	-
PBXIP1	-	5.35975	-	-	-0.560362	0.00986432	-0.839709	0.000162762	5.90942	-	-	-0.412425	0.0298644	-	-	6.00888	-	-	-	-	5.69426	-	-	-	-
UTP18	-	6.48935	-	-	0.296028	0.00206847	0.344214	0.000163526	6.89389	-	-	-	-	-	-	6.91067	-	-	-	-	6.9202	-	-	-	-
VGF	-	1.82931	-	-	0.752442	0.0429451	1.45456	0.000163692	0.421781	-	-	-	-	-	-	0.393365	-	-	-	-	0.718598	-	-	-	-
MVP	-	5.51582	-	-	-0.354598	0.0237729	-0.619214	0.000164644	8.37379	-	-	-	-	-	-	8.44983	-	-	-	-	8.24534	-	-	-	-
PDLIM5	-	6.49903	-	-	0.269555	0.0229139	0.461364	0.000164914	6.57544	-	-	-	-	-	-	6.41123	-	-	-	-	6.627	-	-	-	-
RBCK1	-	6.48612	-	-	-	-	0.379514	0.000165255	6.50167	-	-	-	-	-	-	6.56758	-	-	-	-	6.41912	-	-	-	-
DAP	-	7.58988	-	-	-	-	0.312059	0.000165255	7.09967	-	-	-	-	-	-	7.15098	-	-	-	-	6.9983	-	-	-	-
CSRP1	-	8.53838	-	-	0.313251	0.000288522	0.280796	0.000165861	8.25047	-	-	-	-	-	-	8.13137	-	-	-	-	8.42816	-	-	-	-
HSPB8	-	3.17661	-	-	-	-	-0.952295	0.000166106	9.17518	-	-	-	-	-	-	8.96385	-	-	-	-	9.50478	-	-	-	-
MEX3B	-	5.00081	-	-	-	-	-0.51546	0.000167897	3.04792	-	-	-	-	-	-	3.44302	-	-	-	-	2.55239	-	-	-	-
EZR	-	8.40749	-	-	-	-	-0.281399	0.00016964	11.3108	-	-	-	-	-0.515408	0.00537096	11.2163	-	-	-	-	11.3198	-	-	-	-
AXL	-	9.50088	-	-	0.233594	0.0022796	0.273777	0.000169907	3.09555	-	-	-	-	-	-	2.99972	-	-	-	-	3.12649	-	-	-	-
FZD8	-	3.32454	-	-	0.819676	0.0167837	1.31719	0.000170429	1.4998	-	-	-	-	-	-	1.77315	-	-	-	-	1.07968	-	-	-	-
PLXND1	-	7.06591	-	-	-0.433902	0.00529115	-0.582048	0.000170568	7.05209	-	-	-	-	-	-	7.06381	-	-	-	-	7.01973	-	-	-	-
INHBE	-	0.470866	-	-	-	-	2.44594	0.000170568	-	-	-	-	-	-	-	-	-	-	-	-	1.03241	-	-	-	-
DHX37	-	5.88811	-	-	0.397529	0.00775407	0.562787	0.000172316	5.13183	-	-	-	-	-	-	5.26632	-	-	-	-	5.03965	-	-	-	-
STX16	-	7.65337	-	-	-	-	0.347463	0.000172316	6.25335	-	-	-	-	-	-	6.22834	-	-	-	-	6.22259	-	-	-	-
OCEL1	-	3.45296	-	-	-0.393278	0.040714	-0.767192	0.000174337	4.22695	-	-	-	-	-	-	4.24308	-	-	-	-	4.25228	-	-	-	-
RASGRF2	-	1.62652	-	-	1.0291	0.0269654	1.79275	0.000176131	4.77832	-	-	-	-	-	-	4.9702	-	-	-	-	4.42618	-	-	-	-
SLC6A9	-	1.91085	-	-	0.954515	0.0499496	1.89671	0.000176131	3.26564	-	-	-	-	-	-	2.97614	-	-	-	-	3.56894	-	-	-	-
PLTP	-	6.73578	-	-	-	-	0.340293	0.000176131	2.79741	-	-	-	-	-	-	3.05247	-	-	-	-	2.15294	-	-	-	-
AIMP2	-	6.14521	-	-	0.310747	0.00635695	0.425073	0.000176466	5.3853	-	-	-	-	-	-	5.48309	-	-	-	-	5.33116	-	-	-	-
PLXNB2	-	8.74525	-	-	-	-	-0.538372	0.000176466	7.24371	-	-	-	-	-	-	7.55669	-	-	-	-	6.63837	-	-	-	-
RNF167	-	6.95495	-	-	-	-	-0.396218	0.000176521	5.82369	-	-	-	-	-	-	5.84665	-	-	-	-	5.76052	-	-	-	-
PKM	-	11.2963	-	-	-	-	-0.197943	0.00017719	9.05294	-	-	-	-	-	-	9.33997	-	-	-	-	8.69664	-	-	-	-
TXNDC5	-	8.44347	-	-	0.213138	0.00635695	0.291434	0.000177368	6.18481	-	-	-	-	-	-	6.29414	-	-	-	-	6.10366	-	-	-	-
HOXA6	-	2.0127	-	-	-0.772049	0.0205283	-1.32918	0.00017755	-	-	-	-	-	-	-	-	-	-	-	-	-	-	-	-	-
CDCA8	-	6.67627	-	-	-	-	-0.337531	0.000177613	1.15624	-	-	-	-	-	-	1.14847	-	-	-	-	1.27821	-	-	-	-
DUSP4	-	1.63675	-	-	1.55303	0.0022796	1.80823	0.00017932	5.28895	-	-	-	-	-	-	5.14916	-	-	-	-	5.50608	-	-	-	-
NEIL2	-	4.24982	-	-	0.391846	0.0181986	0.635281	0.000179728	3.02978	-	-	-	-	-	-	2.90907	-	-	-	-	3.07284	-	-	-	-
RARG	-	5.63423	-	-	-	-	-0.478156	0.000179728	3.11486	-	-	-	-	-	-	3.28534	-	-	-	-	3.0431	-	-	-	-
CNBP	-	8.26063	-	-	0.249768	0.00443257	0.321458	0.0001814	7.85077	-	-	-	-	-	-	7.87643	-	-	-	-	7.86988	-	-	-	-
AP3D1	-	8.06659	-	-	-	-	0.256452	0.000182647	9.01052	-	-	-	-	-	-	9.07896	-	-	-	-	8.95259	-	-	-	-
ADSL	-	6.82085	-	-	0.376385	0.000620087	0.36941	0.000186064	6.00972	-	-	-	-	-	-	6.09969	-	-	-	-	5.92461	-	-	-	-
RCN1	-	8.28278	-	-	0.184886	0.0179743	0.298574	0.000186064	7.94444	-	-	-	-	-	-	8.07359	-	-	-	-	7.77146	-	-	-	-
C1QL4	-	5.72552	-	-	-0.229775	0.0410155	-0.440633	0.00018784	-	-	-	-	-	-	-	-	-	-	-	-	-	-	-	-	-
FAM83D	-	7.20314	-	-	-	-	-0.605811	0.00018784	-	-	-	-	-	-	-	-	-	-	-	-	-	-	-	-	-
UBL5	-	6.14369	-	-	-0.400131	0.00635695	-0.547409	0.000188319	4.63776	-	-	-	-	-	-	4.73668	-	-	-	-	4.55462	-	-	-	-
UTP14A	-	4.76652	-	-	0.436867	0.00650793	0.59431	0.000190786	5.81676	-	-	-	-	-	-	5.78498	-	-	-	-	5.88118	-	-	-	-
ZNF768	-	6.17331	-	-	0.209112	0.0387544	0.391437	0.00019145	4.68336	-	-	-	-	-	-	4.82177	-	-	-	-	4.57963	-	-	-	-
TCOF1	-	8.27374	-	-	0.170008	0.0455049	0.330466	0.00019167	6.47449	-	-	-	-	-	-	6.48461	-	-	-	-	6.46345	-	-	-	-
CDK17	-	5.62609	-	-	-	-	0.755253	0.000193933	5.46764	-	-	-	-	-	-	5.4394	-	-	-	-	5.52141	-	-	-	-
PROSER2	-	4.79464	-	-	-	-	0.646762	0.000194756	2.92064	-	-	-	-	-	-	3.08342	-	-	-	-	2.55665	-	-	-	-
GHITM	-	7.64121	-	-	0.168379	0.0216692	0.280024	0.000195872	7.41303	-	-	-	-	-	-	7.47476	-	-	-	-	7.41579	-	-	-	-
ELAC2	-	7.10355	-	-	0.358191	0.000422948	0.330026	0.000196435	6.42338	-	-	-	-	-	-	6.54057	-	-	-	-	6.30857	-	-	-	-
NUMA1	-	8.48176	-	-	-0.31833	0.0106544	-0.469594	0.000196435	8.73278	-	-	-	-	-	-	8.71051	-	-	-	-	8.66737	-	-	-	-
RHEBL1	-	4.08354	-	-	-	-	0.855102	0.000197324	-	-	-	-	-	-	-	-	-	-	-	-	0.722644	-	-	-	-
SPRED2	-	5.59481	-	-	-	-	0.75699	0.000197983	4.08586	-	-	-	-	-	-	4.08684	-	-	-	-	4.13732	-	-	-	-
DPYSL3	-	6.67173	-	-	-	-	-0.434411	0.000198478	2.37844	-	-	-	-	-	-	1.85609	-	-	-	-	2.97181	-	-	-	-
KREMEN2	-	4.11695	-	-	-	-	-0.794356	0.000198496	-	-	-	-	-	-	-	-	-	-	-	-	-	-	-	-	-
PSIP1	-	7.95461	-	-	-0.180943	0.0182792	-0.291616	0.0001993	6.56018	-	-	-	-	-	-	6.6146	-	-	-	-	6.46274	-	-	-	-
TPX2	-	8.81151	-	-	-	-	-0.264351	0.000202169	2.27186	-	-	-	-	-	-	2.29417	-	-	-	-	2.19781	-	-	-	-
CXXC5	-	5.47897	-	-	-	-	-0.666971	0.000203554	3.93168	-	-	-	-	-	-	3.87647	-	-	-	-	4.00428	-	-	-	-
CTSV	-	4.62788	-	-	-0.253755	0.0386939	-0.476299	0.000204158	4.41477	-	-	-	-	-0.646163	0.0123937	4.11377	-	-	-0.805738	0.0427769	4.54742	-	-	-	-
EVA1A	-	4.64804	-	-	0.708686	0.00234913	0.819617	0.000204163	6.73467	-	-	-	-	-	-	6.74947	-	-	-	-	6.83207	-	-	-	-
FAM91A1	-	8.48956	-	-	-	-	0.282381	0.000204619	6.50998	-	-	-	-	-	-	6.45893	-	-	-	-	6.58044	-	-	-	-
SLCO4A1	-	5.90801	0.407219	0.0412597	0.376817	0.00497321	0.487234	0.000204636	2.05574	-	-	-	-	-	-	2.03113	-	-	-	-	2.29889	-	-	-	-
CHORDC1	-	6.79203	-	-	0.502925	0.000638419	0.489891	0.000205595	5.54916	-	-	-	-	-	-	5.4667	-	-	-	-	5.69713	-	-	-	-
CCNG2	-	4.63141	-	-	-0.494969	0.0310599	-0.893999	0.000208343	5.05845	-	-	-	-	-	-	5.15558	-	-	-	-	4.7796	-	-	-	-
PITRM1	-	7.12525	-	-	0.323939	0.00126712	0.342524	0.000211549	5.31197	-	-	-	-	-	-	5.42051	-	-	-	-	5.15945	-	-	-	-
CABLES2	-	5.03869	-	-	-0.603884	0.000599315	-0.582272	0.000211943	3.62391	-	-	-	-	-	-	3.76324	-	-	-	-	3.4606	-	-	-	-
TM9SF3	-	8.41677	-	-	0.294848	0.00535262	0.384817	0.00021197	7.65369	-	-	-	-	-	-	7.60238	-	-	-	-	7.71579	-	-	-	-
QTRT1	-	5.82806	-	-	0.266124	0.0286669	0.46339	0.000212015	3.15519	-	-	-	-	-	-	3.30085	-	-	-	-	3.04324	-	-	-	-
AHNAK	-	10.7195	-	-	-	-	-0.319499	0.000212015	12.2632	-	-	-	-	-	-	12.3111	-	-	-	-	12.1033	-	-	-	-
ZNF488	-	3.76172	-	-	-	-	-0.820347	0.000212015	3.9256	-	-	-	-	-	-	4.11586	-	-	-	-	3.92463	-	-	-	-
TNNT1	-	6.26506	-	-	-0.274247	0.0142265	-0.420254	0.000212594	-	-	-	-	-	-	-	-	-	-	-	-	-	-	-	-	-
QPRT	-	4.55424	-	-	-	-	-0.65708	0.000212907	7.18119	-	-	-	-	-	-	7.34653	-	-	-	-	7.04974	-	-	-	-
BRIX1	-	6.57281	-	-	0.476472	0.000496997	0.445501	0.00021683	5.07902	-	-	-	-	-	-	5.05474	-	-	-	-	5.16657	-	-	-	-
RBBP7	-	8.51679	-	-	-0.141879	0.0291015	-0.247682	0.00021683	7.25151	-	-	-	-	-	-	7.37485	-	-	-	-	7.13029	-	-	-	-
NCKAP1	-	8.27163	-	-	-	-	0.261621	0.000217682	7.98535	-	-	-	-	-	-	7.91631	-	-	-	-	8.09172	-	-	-	-
NACC2	-	6.34296	-	-	-0.260125	0.0487047	-0.509425	0.000220741	3.74246	-	-	-	-	-	-	3.8473	-	-	-	-	3.56849	-	-	-	-
FBLN2	-	6.18026	-	-	-	-	-0.58079	0.000222651	3.1645	-	-	-	-	-	-	3.04883	-	-	-	-	3.18141	-	-	-	-
QSOX2	-	6.57218	-	-	0.290805	0.0105836	0.420684	0.000224339	3.32515	-	-	-	-	-	-	3.13655	-	-	-	-	3.53173	-	-	-	-
SH3PXD2A	-	6.11369	-	-	-0.47464	0.00324993	-0.571097	0.000224525	6.24945	-	-	-	-	-	-	6.44756	-	-	-	-	5.86826	-	-	-	-
CRIP2	-	5.54657	-	-	-0.313144	0.034521	-0.568212	0.000224525	2.55947	-	-	-	-	-	-	2.5665	-	-	-	-	2.2751	-	-	-	-
MED10	-	6.07313	-	-	-	-	0.372395	0.000227182	4.20949	-	-	-	-	-	-	4.26894	-	-	-	-	4.18792	-	-	-	-
PPP2R2B	-	2.50416	-	-	-	-	-1.84902	0.000227182	3.8039	-	-	-	-	-	-	3.44886	-	-	-	-	4.04095	-	-	-	-
GART	-	7.73588	-	-	0.211047	0.0294166	0.366594	0.000228075	6.19003	-	-	-	-	-	-	6.19621	-	-	-	-	6.17636	-	-	-	-
CCDC59	-	5.08958	-	-	0.388102	0.023303	0.641649	0.000230846	5.61546	-	-	-	-	-	-	5.50837	-	-	-	-	5.76922	-	-	-	-
TMEM33	-	6.60125	-	-	-	-	0.600707	0.00023201	6.49473	-	-	-	-	-	-	6.49243	-	-	-	-	6.52815	-	-	-	-
RAB3B	-	7.1833	-	-	0.198423	0.0209718	0.32179	0.000232969	5.30523	-	-	-0.352225	0.0436562	-0.750681	5.73e-05	4.78412	-	-	-0.760276	0.0194719	5.5598	-	-	-	-
FBXO22	-	6.01479	-	-	0.302164	0.013506	0.451942	0.000234725	6.1169	-	-	-	-	-	-	6.14916	-	-	-	-	6.13405	-	-	-	-
MPP2	-	5.96658	-	-	-0.257759	0.0202625	-0.417308	0.00023729	3.23468	-	-	-	-	-	-	3.40339	-	-	-	-	2.78429	-	-	-	-
MIEN1	-	5.26921	-	-	-0.211327	0.0449634	-0.402727	0.000241109	5.37415	-	-	-	-	-	-	5.37669	-	-	-	-	5.48117	-	-	-	-
PHF19	-	6.71318	-	-	-	-	-0.334374	0.000241707	1.86617	-	-	-	-	-	-	1.5276	-	-	-	-	2.19077	-	-	-	-
SOX9	-	3.65548	-	-	0.769015	0.00307855	0.90605	0.000242183	-	-	-	-	-	-	-	-	-	-	-	-	-	-	-	-	-
ASAP1	-	7.40706	-	-	0.254239	0.0191747	0.40386	0.000243829	7.61644	-	-	-	-	-	-	7.59708	-	-	-	-	7.67002	-	-	-	-
RAD21	-	9.59537	-	-	-0.133393	0.034521	-0.237547	0.000245285	8.38359	-	-	-	-	-	-	8.4375	-	-	-	-	8.31286	-	-	-	-
GNL3L	-	4.53236	-	-	0.277256	0.0469117	0.527164	0.000245438	5.15195	-	-	-	-	-	-	5.16601	-	-	-	-	5.17268	-	-	-	-
EIF4B	-	9.14105	-	-	-	-	0.240645	0.000246865	8.92209	-	-	-	-	-	-	8.92396	-	-	-	-	8.95066	-	-	-	-
PSG5	Placenta Enriched	2.02918	-	-	-	-	-1.40851	0.000246865	8.328	-	-	-	-	-	-	7.90388	-	-	-	-	8.64827	-	-	-	-
C1R	-	5.66277	-	-	-0.379123	0.0237694	-0.632316	0.000247622	3.37144	-	-	-	-	-	-	3.24031	-	-	-	-	3.45892	-	-	-	-
WDR3	-	5.6958	-	-	0.452473	0.026026	0.759959	0.000247622	5.2497	-	-	-	-	-	-	5.19622	-	-	-	-	5.27884	-	-	-	-
FOSL2	-	7.91357	-	-	-	-	-0.279807	0.000247622	7.18366	-	-	-	-	-	-	7.37178	-	-	-	-	6.73667	-	-	-	-
KCTD15	-	6.09447	-	-	-	-	0.443294	0.000247622	1.03684	-	-	-	-	-	-	1.04934	-	-	-	-	1.25407	-	-	-	-
CALD1	-	7.87267	-	-	-	-	-0.312738	0.000250688	9.17855	-	-	-	-	-	-	9.11676	-	-	-	-	9.1281	-	-	-	-
NAMPT	-	6.33477	-	-	-	-	0.532835	0.000250744	6.52983	-	-	-	-	-	-	6.49791	-	-	-	-	6.63647	-	-	-	-
SPATS2	-	6.50377	-	-	-	-	0.550003	0.000250916	3.88492	-	-	-	-	-	-	3.65061	-	-	-	-	4.14597	-	-	-	-
GDPD5	-	5.41143	-	-	-0.526233	0.0177334	-0.8332	0.000251076	7.64379	-	-	-	-	-	-	7.42538	-	-	-	-	7.89209	-	-	-	-
PNPT1	-	6.57546	-	-	0.309987	0.00944212	0.43344	0.00025111	4.58909	-	-	-	-	-	-	4.6236	-	-	-	-	4.55196	-	-	-	-
MBNL2	-	5.58287	-	-	-	-	-0.838272	0.000251297	7.6063	-	-	-	-	-	-	7.60999	-	-	-	-	7.62833	-	-	-	-
NRIP3	-	5.19042	-	-	-	-	0.50097	0.000252361	2.52608	-	-	-	-	-	-	2.60712	-	-	-	-	2.34596	-	-	-	-
ARPC1B	-	6.68923	-	-	0.311611	0.0107199	0.445707	0.000252868	7.18298	-	-	-	-	-	-	7.3731	-	-	-	-	6.92686	-	-	-	-
LINC00857	-	3.7517	-	-	-	-	-0.855012	0.000252898	3.19538	-	-	-	-	-	-	3.09952	-	-	-	-	3.22514	-	-	-	-
HNRNPH2	-	6.09471	-	-	-	-	-0.325479	0.00025394	6.82298	-	-	-	-	-	-	6.77443	-	-	-	-	6.90594	-	-	-	-
DONSON	-	6.49771	-	-	-0.223321	0.0397301	-0.409948	0.000254223	3.66813	-	-	-	-	-	-	3.54082	-	-	-	-	3.85031	-	-	-	-
SPRY2	-	2.63815	-	-	0.650751	0.0352699	1.15232	0.000254934	3.38224	-	-	-	-	-	-	3.27471	-	-	-	-	3.60805	-	-	-	-
COX6B2	-	2.13249	-	-	-0.702004	0.0167837	-1.10897	0.000256045	0.644199	-	-	-	-	-	-	-	-	-	-	-	0.824282	-	-	-	-
MTCP1	-	3.16105	-	-	-0.76602	0.024141	-1.30202	0.000258097	0.944012	-	-	-	-	-	-	0.853942	-	-	-	-	1.03958	-	-	-	-
SLC7A11-AS1	-	1.25084	-	-	1.81609	0.0316984	3.10511	0.000258557	3.14393	-	-	-	-	-	-	2.87003	-	-	-	-	3.4067	-	-	-	-
NARF	-	5.40607	-	-	-0.415841	0.0281907	-0.716535	0.000258929	4.50808	-	-	-	-	-	-	4.37498	-	-	-	-	4.64517	-	-	-	-
CEP170	-	7.72673	-	-	-	-	0.76727	0.000258929	4.76331	-	-	-	-	-	-	4.78343	-	-	-	-	4.76172	-	-	-	-
LMAN1	-	8.51489	-	-	0.224252	0.00364411	0.268647	0.000263384	7.74504	-	-	-	-	-	-	7.64164	-	-	-	-	7.84595	-	-	-	-
DAAM1	-	5.07524	-	-	-0.579446	0.00401803	-0.709255	0.000266188	5.92808	-	-	-	-	-	-	5.99693	-	-	-	-	5.81874	-	-	-	-
LITAF	-	6.36643	-	-	-0.279367	0.0156869	-0.425172	0.000266188	5.7536	-	-	-	-	-	-	6.01528	-	-	-	-	5.41926	-	-	-	-
EHD2	-	8.04941	-	-	-	-	-0.32796	0.000266188	2.39732	-	-	-	-	-	-	2.4248	-	-	-	-	2.51808	-	-	-	-
PRELID3B	-	7.53734	-	-	0.216276	0.0281404	0.366041	0.000266367	5.3552	-	-	-	-	-	-	5.34877	-	-	-	-	5.38794	-	-	-	-
LINC00707	-	5.02841	-	-	0.59118	0.000445118	0.533928	0.000269652	1.97712	-	-	-	-	-	-	1.56542	-	-	-	-	2.28514	-	-	-	-
S100A11	-	6.78229	-	-	-	-	0.294026	0.000271074	9.01429	-	-	-	-	-	-	9.0747	-	-	-	-	8.9746	-	-	-	-
ETF1	-	7.88243	-	-	0.253419	0.0108674	0.359947	0.000274359	7.94491	-	-	-	-	-	-	7.88516	-	-	-	-	8.05738	-	-	-	-
IL6	-	1.64464	-	-	-	-	1.40638	0.000274359	-	-	-	-	-	-	-	-	-	-	-	-	-	-	-	-	-
RPL36	-	8.10152	-	-	-0.330607	0.00492923	-0.413552	0.000275793	6.24136	-	-	-	-	-	-	6.3751	-	-	-	-	6.12191	-	-	-	-
KCTD20	-	6.93604	-	-	-0.219409	0.031613	-0.380167	0.000276986	6.11073	-	-	-	-	-	-	6.09659	-	-	-	-	6.09798	-	-	-	-
BIRC2	-	6.33328	-	-	0.382327	0.00307855	0.443614	0.000277552	5.64242	-	-	-	-	-	-	5.66524	-	-	-	-	5.60277	-	-	-	-
U2SURP	-	8.0299	-	-	0.282456	0.00706208	0.373882	0.000277552	7.44158	-	-	-	-	-	-	7.42261	-	-	-	-	7.45868	-	-	-	-
MICALL1	-	6.97354	-	-	-	-	0.415966	0.000277552	8.49941	-	-	-	-	-	-	8.58512	-	-	-	-	8.4435	-	-	-	-
CHCHD3	-	6.17148	-	-	0.262965	0.00497321	0.328633	0.000278037	5.54464	-	-	-	-	-	-	5.58248	-	-	-	-	5.60001	-	-	-	-
GRPR	-	4.42375	-	-	0.799011	0.00124368	0.816511	0.00027946	-	-	-	-	-	-	-	-	-	-	-	-	-	-	-	-	-
KIF14	-	6.82228	-	-	-0.18714	0.044895	-0.348718	0.000281179	1.38352	-	-	-	-	-	-	1.20129	-	-	-	-	1.50834	-	-	-	-
RRP1	-	6.00327	-	-	0.452398	0.00184115	0.487844	0.000281244	5.44889	-	-	-	-	-	-	5.45793	-	-	-	-	5.49736	-	-	-	-
HERC4	-	6.59735	-	-	-	-	-0.305484	0.000281678	6.3624	-	-	-	-	-	-	6.36352	-	-	-	-	6.33634	-	-	-	-
TMEM154	-	3.36814	-	-	0.927183	0.0195468	1.44949	0.000282713	5.21256	-	-	-	-	-	-	4.96999	-	-	-	-	5.33083	-	-	-	-
LTO1	-	4.87895	-	-	0.359469	0.0184446	0.556162	0.000283101	3.92808	-	-	-	-	-	-	3.84527	-	-	-	-	3.92463	-	-	-	-
IPO4	-	6.58437	-	-	0.617337	0.00791666	0.830303	0.000285722	4.97993	-	-	-	-	-	-	5.26079	-	-	-	-	4.56914	-	-	-	-
RBM28	-	5.87524	-	-	-	-	0.391453	0.000286583	5.937	-	-	-	-	-	-	5.89044	-	-	-	-	5.97502	-	-	-	-
GPX8	-	6.46007	-	-	0.239227	0.0154536	0.357684	0.000287682	3.97266	-	-	-	-	-0.77275	0.0121979	4.09875	-	-	-	-	3.59283	-	-	-	-
GAS2L3	-	5.52026	-	-	-	-	-0.576955	0.000287682	3.03348	-	-	-	-	-	-	3.1046	-	-	-	-	3.0661	-	-	-	-
PCDHB5	-	4.08169	-	-	-	-	-0.65231	0.00028856	-	-	-	-	-	-	-	-	-	-	-	-	-	-	-	-	-
SLC35G2	-	3.59085	-	-	0.39973	0.0311232	0.68184	0.000289316	0.759793	-	-	-	-	-	-	0.515551	-	-	-	-	0.793059	-	-	-	-
FABP5	-	3.63355	-	-	0.477592	0.0177334	0.73035	0.000290916	6.47047	-	-	-	-	-	-	6.85203	0.819109	0.00795113	0.756495	0.00604332	6.20205	-	-	-	-
TRMT61A	-	4.53583	-	-	0.49873	0.00283954	0.568357	0.000293731	3.23794	-	-	-	-	-	-	3.36073	-	-	-	-	3.22956	-	-	-	-
CCNA2	-	7.83958	-	-	-	-	-0.285721	0.000294647	0.902439	-	-	-	-	-	-	0.916901	-	-	-	-	0.669808	-	-	-	-
GRPEL1	-	6.18971	-	-	0.455425	0.0140041	0.667785	0.000295079	4.72758	-	-	-	-	-	-	4.65912	-	-	-	-	4.83716	-	-	-	-
MRPL34	-	4.97307	-	-	0.577584	0.00324122	0.670125	0.000295933	3.87664	-	-	-	-	-	-	3.98882	-	-	-	-	3.84532	-	-	-	-
CCDC50	-	6.85448	-	-	0.202595	0.029805	0.342301	0.000297033	6.26384	-	-	-	-	-	-	6.27312	-	-	-	-	6.18559	-	-	-	-
PGM2	-	6.38082	-	-	0.482187	0.0167837	0.730302	0.000299672	6.29312	-	-	-	-	-	-	6.04208	-	-	-	-	6.56937	-	-	-	-
NAP1L1	-	9.70068	-	-	0.179046	0.0101232	0.247968	0.000301633	7.6934	-	-	-	-	-	-	7.80941	-	-	-	-	7.53124	-	-	-	-
IER5L	-	5.0125	-	-	-	-	-0.586297	0.000303858	4.65354	-	-	-	-	-	-	4.78175	-	-	-	-	4.4724	-	-	-	-
S100A2	-	2.31747	-	-	-	-	-1.35187	0.00030411	-	-	-	-	-	-	-	-	-	-	-	-	-	-	-	-	-
RTN3	-	7.56226	-	-	-0.262689	0.0103822	-0.366399	0.000304232	6.60875	-	-	-	-	-	-	6.66207	-	-	-	-	6.55165	-	-	-	-
FEN1	-	7.32712	-	-	-	-	-0.267123	0.000306504	4.13672	-	-	-	-	-	-	4.21455	-	-	-	-	4.1088	-	-	-	-
ULBP1	-	2.21252	-	-	-	-	1.04225	0.000308466	0.963733	-	-	-	-	-	-	0.661918	-	-	-	-	1.24968	-	-	-	-
HNRNPAB	-	8.47957	-	-	0.259085	0.00419646	0.311124	0.000312386	6.79017	-	-	-	-	-	-	6.92059	-	-	-	-	6.72427	-	-	-	-
CARHSP1	-	6.431	-	-	-	-	-0.353056	0.000312386	5.35283	-	-	-	-	-0.485567	0.0111182	5.44852	-	-	-	-	5.25799	-	-	-	-
NOB1	-	5.50422	-	-	-	-	0.504009	0.000312702	5.75188	-	-	-	-	-	-	5.85765	-	-	-	-	5.74385	-	-	-	-
GFRA1	-	5.13865	-	-	-0.65772	0.0356651	-1.1795	0.000313752	1.83274	-	-	-	-	-	-	0.832169	-	-	-	-	1.98821	-	-	-	-
STAT3	-	7.44986	-	-	-0.278409	0.000441389	-0.245578	0.000315682	7.38231	-	-	-	-	-	-	7.48185	-	-	-	-	7.26565	-	-	-	-
ABHD12	-	6.63701	-	-	-0.195304	0.0177192	-0.297404	0.000315682	6.88174	-	-	-	-	-	-	6.76459	-	-	-	-	6.95687	-	-	-	-
MRPL3	-	7.14654	-	-	0.323643	0.00479494	0.396125	0.00031637	5.53026	-	-	-	-	-	-	5.52584	-	-	-	-	5.55814	-	-	-	-
ITPRID2	-	7.16815	-	-	0.273023	0.0255658	0.443746	0.000320757	9.16594	-	-	-	-	-	-	8.99711	-	-	-	-	9.41625	-	-	-	-
SORD	-	6.21626	-	-	0.362086	0.0226195	0.57434	0.00032098	2.42907	-	-	-	-	-	-	2.24311	-	-	-	-	2.51376	-	-	-	-
TOP2B	-	7.93449	-	-	-0.173042	0.0167837	-0.260153	0.000321067	7.58791	-	-	-	-	-	-	7.61523	-	-	-	-	7.54618	-	-	-	-
DBNDD1	-	5.26302	-	-	-	-	-0.415227	0.000321067	0.465678	-	-	-	-	-	-	0.223815	-	-	-	-	-	-	-	-	-
SLC35F3	-	2.81804	-	-	1.1901	0.00161333	1.2394	0.00032152	-	-	-	-	-	-	-	-	-	-	-	-	-	-	-	-	-
GGH	-	6.26853	-	-	-	-	-0.434911	0.00032152	4.19415	-	-	-	-	-	-	4.12326	-	-	-	-	4.22939	-	-	-	-
FLOT2	-	7.37162	-	-	-0.267409	0.0105409	-0.371603	0.000326398	7.48152	-	-	-	-	-	-	7.62519	-	-	-	-	7.25325	-	-	-	-
MTX3	-	5.94896	-	-	-	-	0.369372	0.000327966	4.87542	-	-	-	-	-	-	4.76993	-	-	-	-	4.95968	-	-	-	-
ZNF503	-	4.85741	-	-	-	-	-0.51293	0.000327992	-	-	-	-	-	-	-	-	-	-	-	-	-	-	-	-	-
SLC19A2	-	3.68499	-	-	-	-	0.662586	0.000328851	6.70519	-	-	-	-	-	-	6.61779	-	-	-	-	6.89534	-	-	-	-
PIMREG	-	6.07394	-	-	-	-	-0.434507	0.000328971	-	-	-	-	-	-	-	-	-	-	-	-	-	-	-	-	-
MAP2K6	-	1.62966	-	-	-	-	-1.67366	0.000330587	1.49897	-	-	-	-	-	-	1.26426	-	-	-	-	1.66527	-	-	-	-
MCM2	-	8.14037	-	-	-	-	-0.283842	0.000330832	6.31984	-	-	0.500624	0.0335069	-	-	6.64462	-	-	-	-	5.99156	-	-	-	-
IRF2BP2	-	6.14387	-	-	-	-	0.525347	0.000331319	6.84695	-	-	-	-	-	-	6.80161	-	-	-	-	6.93455	-	-	-	-
NPIPB5	-	7.31228	-	-	-	-	0.427877	0.000332334	6.24621	-	-	0.711162	0.00104033	0.793621	0.000257362	6.02622	0.679719	0.0269419	0.633627	0.0190195	6.51766	-	-	-	-
SLFN12	-	5.37471	-	-	-	-	-0.463959	0.00033402	2.1272	-	-	-	-	-	-	2.05409	-	-	-	-	2.13734	-	-	-	-
FGF2	-	8.36321	-	-	-	-	-0.29533	0.000335856	1.38512	-	-	-	-	-	-	1.67439	-	-	-	-	1.1547	-	-	-	-
TIMP3	-	5.05415	-	-	-	-	-0.5239	0.000336211	10.5032	-	-	-	-	-	-	10.7029	-	-	-	-	10.1266	-	-	-	-
KHDRBS1	-	8.24622	-	-	-	-	-0.263638	0.000336211	7.33125	-	-	-	-	-	-	7.34978	-	-	-	-	7.3108	-	-	-	-
EIF4A2	-	8.68912	-	-	0.187252	0.00331128	0.215133	0.000336692	8.60937	-	-	-	-	-	-	8.4532	-	-	-	-	8.73426	-	-	-	-
SBDS	-	5.90622	-	-	0.302601	0.00767039	0.396693	0.000336692	7.34164	-	-	-	-	-	-	7.23048	-	-	-	-	7.50822	-	-	-	-
TMPO	-	8.33445	-	-	-0.145378	0.0484281	-0.269044	0.000336692	6.20161	-	-	-	-	-	-	6.28561	-	-	-	-	6.11083	-	-	-	-
SGO2	-	6.0216	-	-	-	-	-0.399937	0.000342359	2.66475	-	-	-	-	-	-	2.72453	-	-	-	-	2.58602	-	-	-	-
RSRP1	-	5.78221	-	-	-	-	-0.431358	0.000347447	6.71898	-	-	-	-	-	-	6.73409	-	-	-	-	6.73565	-	-	-	-
PDAP1	-	7.03407	-	-	0.347451	0.00107686	0.340282	0.000348304	7.70192	-	-	-	-	-	-	7.75638	-	-	-	-	7.64022	-	-	-	-
TMEM181	-	6.432	-	-	0.21469	0.0186574	0.325511	0.000348304	5.69242	-	-	-	-	-	-	5.64448	-	-	-	-	5.84779	-	-	-	-
NDUFB1	-	3.9014	-	-	-0.616451	0.0298871	-1.0459	0.000348304	4.772	-	-	-	-	-	-	4.72471	-	-	-	-	4.88107	-	-	-	-
PLOD2	-	8.07102	-	-	-	-	0.295451	0.000348689	5.12309	-	-	-	-	-	-	5.35286	-	-	-	-	4.77511	-	-	-	-
TWSG1	-	7.25485	-	-	-	-	-0.262374	0.000351279	2.75102	-	-	-	-	-	-	2.83191	-	-	-	-	2.62515	-	-	-	-
NOL6	-	6.29209	-	-	0.445212	0.00360478	0.515464	0.000352513	5.25718	-	-	-	-	-	-	5.33095	-	-	-	-	5.20035	-	-	-	-
BARD1	-	5.22742	-	-	-0.394518	0.0116695	-0.55485	0.000352513	3.21889	-	-	-	-	-	-	3.17225	-	-	-	-	3.23753	-	-	-	-
IVNS1ABP	-	6.98468	-	-	-	-	0.386796	0.000353315	6.1052	-	-	-	-	-	-	6.167	-	-	-	-	6.00268	-	-	-	-
CCN5	-	1.09735	-	-	-1.51255	0.0102171	-2.20184	0.000354726	1.23751	-	-	-	-	-	-	0.759382	-	-	-	-	1.6956	-	-	-	-
NDC80	-	6.28829	-	-	-	-	-0.488712	0.000354726	0.939052	-	-	-	-	-	-	0.85098	-	-	-	-	0.999657	-	-	-	-
IER3	-	5.26249	-	-	-	-	0.575088	0.000360523	4.09639	-	-	-0.473209	0.0425606	-0.48213	0.0355584	4.16011	-	-	-	-	3.87558	-	-	-	-
NOP16	-	5.16586	-	-	0.545492	0.00411326	0.642562	0.000361485	4.05913	-	-	-	-	-	-	4.12925	-	-	-	-	4.07557	-	-	-	-
HLA-B	-	6.9565	-	-	-0.246275	0.0130738	-0.350182	0.000361485	6.84593	-	-	-	-	-	-	6.72826	-	-	-	-	7.04472	-	-	-	-
MID1IP1	-	4.57527	-	-	-	-	0.567161	0.000361485	2.74018	-	-	-	-	-	-	2.83702	-	-	-	-	2.59305	-	-	-	-
GABRQ	-	2.6403	-	-	-	-	-1.13578	0.000361485	0.544969	-	-	-	-	-	-	-	-	-	-	-	0.979394	-	-	-	-
GPR78	Placenta Enhanced	2.51397	-	-	-0.5616	0.048067	-1.05793	0.000362407	5.29814	-	-	-	-	-	-	5.30049	-	-	-	-	5.29311	-	-	-	-
CA11	-	1.9765	-	-	-1.38801	0.0147732	-2.10993	0.000364105	1.50114	-	-	-	-	-	-	0.945696	-	-	-	-	1.70996	-	-	-	-
TTLL12	-	6.76088	-	-	0.368961	0.00342614	0.422373	0.000364322	4.80398	-	-	-	-	-	-	4.96067	-	-	-	-	4.65517	-	-	-	-
LAP3	-	6.07629	-	-	0.249688	0.0209718	0.3846	0.000364322	5.10972	-	-	-	-	-	-	5.25747	-	-	-	-	4.90658	-	-	-	-
COLGALT2	-	3.6224	-	-	-	-	0.714555	0.00036475	1.52075	-	-	-	-	-	-	1.17473	-	-	-	-	1.83394	-	-	-	-
NTN4	-	5.64492	-	-	0.484616	0.0053781	0.594915	0.000365757	5.10665	-	-	0.407788	0.045787	-	-	5.27472	-	-	-	-	4.94133	-	-	-	-
HSD17B11	-	3.78684	-	-	-0.553099	0.0259146	-0.900541	0.000370182	4.31888	-	-	-	-	-	-	4.56113	-	-	-	-	3.9761	-	-	-	-
VCL	-	8.36746	-	-	-	-	-0.321025	0.000370182	8.06197	-	-	-	-	-	-	8.06504	-	-	-	-	8.01145	-	-	-	-
ARF6	-	6.62611	-	-	-	-	0.344503	0.000370182	7.09825	-	-	-	-	-	-	7.10776	-	-	-	-	7.10068	-	-	-	-
SLC35C2	-	6.43917	-	-	-	-	0.350986	0.000370182	5.43376	-	-	-	-	-	-	5.44251	-	-	-	-	5.41904	-	-	-	-
FKBP9	-	7.51697	-	-	-	-	0.354333	0.000370182	6.49789	-	-	-	-	-	-	6.58371	-	-	-	-	6.29981	-	-	-	-
PKIG	-	6.20608	-	-	-	-	-0.423637	0.000370954	5.24523	-	-	-	-	-0.52778	0.0186565	5.41878	-	-	-	-	4.93522	-	-	-	-
NAA50	-	7.94615	-	-	0.319658	0.00538909	0.391888	0.000372246	6.6335	-	-	-	-	-	-	6.71779	-	-	-	-	6.60021	-	-	-	-
FERMT1	-	4.18048	-	-	0.535125	0.0157722	0.778274	0.000376104	4.8789	-	-	-	-	-1.19446	0.0025288	5.06891	-	-	-	-	4.18233	-	-	-	-
MYOF	-	7.86757	-	-	0.291943	0.00359327	0.33429	0.000383494	9.4297	-	-	-	-	-	-	9.44478	-	-	-	-	9.34405	-	-	-	-
LAMC2	-	1.17383	-	-	1.10054	0.0269654	1.75504	0.000385572	5.20522	-	-	-0.369526	0.0335069	-0.436212	0.00877724	5.40303	-	-	-	-	4.81615	-	-	-	-
ADA	-	5.85589	-	-	-	-	-0.415586	0.000385572	1.72881	-	-	-	-	-	-	1.73357	-	-	-	-	1.51488	-	-	-	-
PPDPF	-	7.83449	-	-	-	-	0.282162	0.000385639	5.54135	-	-	-	-	-	-	6.01997	-	-	-	-	4.70873	-	-	-	-
ANK1	-	2.86092	-	-	-	-	-1.28929	0.000387652	2.42909	-	-	-	-	-	-	2.13999	-	-	-	-	2.62838	-	-	-	-
PTGIS	-	3.39087	-	-	-1.04424	0.00500626	-1.27633	0.000389082	1.64256	-	-	-	-	-	-	1.01691	-	-	-	-	1.92986	-	-	-	-
SOCS3	-	5.52427	-	-	0.25613	0.038396	0.440814	0.00039089	3.19332	-	-	-	-	-	-	3.29915	-	-	-	-	3.0077	-	-	-	-
NOC3L	-	6.04751	-	-	-	-	0.468267	0.00039089	5.21698	-	-	-	-	-	-	5.19752	-	-	-	-	5.28127	-	-	-	-
TGFBR1	-	6.69167	-	-	-	-	-0.529193	0.000391926	7.19637	-	-	-	-	-0.555323	0.0311323	7.11754	-	-	-	-	7.07513	-	-	-	-
NLRP3	-	2.23259	-	-	-	-	1.24632	0.000394584	1.95903	-	-	-	-	-	-	1.89322	-	-	-	-	1.92002	-	-	-	-
BAZ2B	-	4.96518	-	-	-0.553466	0.00338275	-0.629118	0.000395375	7.10378	-	-	-	-	-	-	6.88872	-	-	-	-	7.21467	-	-	-	-
RIMS4	-	5.72934	-	-	-0.400747	0.00822803	-0.523071	0.000403499	-	-	-	-	-	-	-	-	-	-	-	-	0.599535	-	-	-	-
MIF	-	8.44206	-	-	-0.280243	0.00155652	-0.282654	0.000405731	7.16383	-	-	-	-	-	-	7.2353	-	-	-	-	7.1459	-	-	-	-
SLC29A1	-	6.52503	-	-	0.284102	0.00974124	0.377627	0.000409543	5.64442	-	-	-	-	-	-	5.96674	-	-	-	-	5.19197	-	-	-	-
TIMM10	-	4.45412	-	-	0.370695	0.0378877	0.632518	0.000410195	3.47854	-	-	-	-	-	-	3.5713	-	-	-	-	3.3768	-	-	-	-
EPHA2	-	7.16947	-	-	0.321133	0.0152421	0.459678	0.000413495	4.00201	-	-	-	-	-	-	4.0858	-	-	-	-	3.94305	-	-	-	-
CXCL1	-	1.35922	-	-	1.36282	0.0160031	1.95348	0.000415387	1.69818	-	-	-	-	-2.08618	0.00565228	1.3701	-	-	-	-	1.67605	-	-	-	-
FLI1	-	5.19378	-	-	0.568597	0.000849542	0.530229	0.000418562	3.3162	-	-	-	-	-	-	3.29149	-	-	-	-	3.24238	-	-	-	-
RSL1D1	-	7.56983	-	-	0.391713	0.00270633	0.425283	0.000419014	7.10779	-	-	-	-	-	-	7.06397	-	-	-	-	7.20712	-	-	-	-
PNPLA2	-	6.52803	-	-	-0.377777	0.0110581	-0.515784	0.000419014	6.16318	-	-	-	-	-	-	6.19698	-	-	-	-	6.17401	-	-	-	-
NIP7	-	5.2789	-	-	0.283759	0.0481227	0.509743	0.000422013	3.55414	-	-	-	-	-	-	3.58772	-	-	-	-	3.54919	-	-	-	-
SEMA3E	-	4.07867	-	-	-	-	-0.917325	0.000422013	3.40056	-	-	-	-	-	-	3.81039	-	-	-	-	2.98037	-	-	-	-
EMP2	-	5.57118	-	-	-	-	-0.621014	0.000422013	6.13725	-	-	-	-	-	-	5.91523	-	-	-	-	6.3038	-	-	-	-
LTV1	-	5.52949	-	-	0.461381	0.00321193	0.51308	0.000425014	6.02708	-	-	-	-	-	-	6.0733	-	-	-	-	6.03898	-	-	-	-
ROMO1	-	5.86161	-	-	-0.522129	0.00445854	-0.6151	0.000425976	4.15243	-	-	-	-	-	-	4.22868	-	-	-	-	4.12503	-	-	-	-
SLFN5	-	4.30916	-	-	-	-	1.07642	0.000425976	4.8299	-	-	-	-	-	-	5.00921	-	-	-	-	4.49652	-	-	-	-
MAZ	-	8.01958	-	-	-	-	-0.313688	0.000427314	5.28133	-	-	-	-	-	-	5.52058	-	-	-	-	5.04562	-	-	-	-
ZSWIM6	-	5.68134	-	-	-0.305784	0.00643669	-0.380707	0.000428843	2.52786	-	-	-	-	-	-	2.49474	-	-	-	-	2.4553	-	-	-	-
BCL7A	-	4.90797	-	-	-	-	0.653365	0.000431911	2.88679	-	-	-	-	-	-	2.87159	-	-	-	-	2.83453	-	-	-	-
HK1	-	7.60373	-	-	0.224757	0.0118971	0.307559	0.000433058	6.81396	-	-	-	-	-0.442999	0.0141312	6.85667	-	-	-	-	6.61595	-	-	-	-
FOXC2	-	5.00703	-	-	0.418654	0.00254197	0.449092	0.000433811	-	-	-	-	-	-	-	-	-	-	-	-	-	-	-	-	-
COA4	-	5.63036	-	-	0.319409	0.00500626	0.380136	0.000434725	4.58143	-	-	-	-	-	-	4.69827	-	-	-	-	4.54141	-	-	-	-
PAK1IP1	-	5.00724	-	-	0.337872	0.032864	0.5558	0.000442651	4.37107	-	-	-	-	-	-	4.5035	-	-	-	-	4.29309	-	-	-	-
PRC1	-	8.17875	-	-	-	-	-0.265002	0.000443546	3.37401	-	-	-	-	-	-	3.38056	-	-	-	-	3.30574	-	-	-	-
TRMT11	-	4.47024	-	-	-	-	0.497965	0.000443756	3.93507	-	-	-	-	-	-	3.84639	-	-	-	-	4.0632	-	-	-	-
SLC25A25	-	4.46147	-	-	-	-	0.718161	0.000447734	5.10872	-	-	-	-	0.523883	0.018092	4.95545	-	-	0.706261	0.0329841	5.36764	-	-	-	-
MIR31HG	-	2.03267	-	-	0.720803	0.0210399	1.08121	0.000449723	-	-	-	-	-	-	-	-	-	-	-	-	-	-	-	-	-
NKD2	-	4.00002	-	-	-	-	0.977681	0.000449723	-	-	-	-	-	-	-	-	-	-	-	-	-	-	-	-	-
KARS1	-	7.19197	-	-	0.282401	0.00208183	0.293011	0.000449872	7.15448	-	-	-	-	-	-	7.15923	-	-	-	-	7.16183	-	-	-	-
CHCHD4	-	3.93594	-	-	-	-	0.52889	0.000450655	3.82019	-	-	-	-	-	-	3.90213	-	-	-	-	3.7696	-	-	-	-
KITLG	-	5.14792	-	-	0.481412	0.00108308	0.458049	0.00045701	0.86696	-	-	-	-	-	-	0.289728	-	-	-	-	1.09718	-	-	-	-
H2AX	-	7.61115	-	-	-	-	-0.26263	0.000457162	4.3246	-	-	-	-	-	-	4.49176	-	-	-	-	4.17469	-	-	-	-
SOWAHC	-	5.05396	-	-	-	-	0.488919	0.000457485	6.0702	-	-	1.02032	1.13e-05	1.3479	4.2e-07	6.18075	1.18072	0.00266189	1.53362	0.000306967	6.28877	-	-	-	-
CNTROB	-	6.45054	-	-	-	-	-0.400941	0.000457485	4.54128	-	-	-	-	-	-	4.54734	-	-	-	-	4.60114	-	-	-	-
CDK4	-	7.88925	-	-	0.370638	0.00234913	0.391043	0.00045808	4.88382	-	-	-	-	-	-	5.07769	-	-	-	-	4.76659	-	-	-	-
TACC3	-	7.85299	-	-	-	-	-0.328071	0.000460994	3.09067	-	-	-	-	-	-	3.19538	-	-	-	-	2.93535	-	-	-	-
EFEMP2	-	6.63341	-	-	-	-	-0.356065	0.000460994	1.35984	-	-	-	-	-	-	0.870231	-	-	-	-	1.70962	-	-	-	-
NPTX1	-	3.91315	-	-	-	-	-0.912484	0.000462394	1.40812	-	-	-	-	-	-	1.22536	-	-	-	-	1.55301	-	-	-	-
PRDM4	-	5.54278	-	-	0.288037	0.0266991	0.451724	0.000465201	5.68013	-	-	-	-	-	-	5.68883	-	-	-	-	5.68514	-	-	-	-
LLGL2	-	4.84772	-	-	-0.62605	0.0050727	-0.746581	0.00046757	4.65454	-	-	-	-	-	-	4.67591	-	-	-	-	4.60596	-	-	-	-
DAG1	-	8.28065	-	-	-0.313935	0.00725929	-0.393725	0.00046757	9.52804	-	-	-	-	-	-	9.61529	-	-	-	-	9.41265	-	-	-	-
TRIM37	-	6.58199	-	-	-0.206234	0.0310599	-0.334955	0.000467706	5.93194	-	-	-	-	-	-	5.92753	-	-	-	-	5.94721	-	-	-	-
ACAA2	-	5.51971	-	-	0.205108	0.0386361	0.346299	0.000470672	4.77604	-	-	-	-	-	-	4.87344	-	-	-	-	4.75474	-	-	-	-
CBX1	-	7.90029	-	-	-	-	-0.218314	0.000477202	6.45608	-	-	-	-	-	-	6.51687	-	-	-	-	6.43299	-	-	-	-
KIAA0895L	-	4.25332	-	-	-	-	-0.607354	0.00048057	3.11531	-	-	-	-	-	-	3.13842	-	-	-	-	3.09739	-	-	-	-
RAI14	-	8.14211	-	-	-	-	0.358032	0.000482193	9.55394	-	-	-	-	-	-	9.48385	-	-	-	-	9.55407	-	-	-	-
TFPI2	Placenta Enriched	5.79912	-	-	0.885272	0.00214106	0.915755	0.000483054	6.09289	-	-	-	-	-0.93678	0.00106905	5.77142	-	-	-0.990032	0.0156733	6.26085	-	-	-	-
RPA3	-	5.75215	-	-	-0.366987	0.0349133	-0.611679	0.000483054	2.54826	-	-	-	-	-	-	2.50832	-	-	-	-	2.49482	-	-	-	-
EIF3A	-	8.56153	-	-	0.152654	0.0253929	0.236044	0.000484019	9.97584	-	-	-	-	-	-	9.93064	-	-	-	-	10.069	-	-	-	-
LSM12	-	6.81068	-	-	0.325305	0.00295098	0.351152	0.000489153	6.276	-	-	-	-	-	-	6.29499	-	-	-	-	6.31476	-	-	-	-
ZFAND1	-	3.99385	-	-	0.409293	0.0239643	0.624513	0.000489153	4.32023	-	-	-	-	-	-	4.3317	-	-	-	-	4.33047	-	-	-	-
GLIPR2	-	5.2402	-	-	-	-	-0.613821	0.000489153	4.11755	-	-	-	-	-	-	4.38309	-	-	-	-	3.73117	-	-	-	-
DSTN	-	7.8004	-	-	-	-	-0.314826	0.000489966	8.56746	-	-	-	-	-	-	8.60368	-	-	-	-	8.52951	-	-	-	-
HHEX	-	4.2122	-	-	-	-	0.537958	0.000490071	0.414698	-	-	-	-	-	-	0.460738	-	-	-	-	-	-	-	-	-
UBE2J1	-	6.38149	-	-	0.260761	0.0232985	0.395413	0.000495261	7.54013	-	-	-	-	-	-	7.59408	-	-	-	-	7.5154	-	-	-	-
CTSL	Placenta Enhanced	5.5031	-	-	0.335991	0.0411586	0.572181	0.000496076	11.7815	-	-	-	-	-	-	11.7002	-	-	-	-	11.8768	-	-	-	-
STXBP6	-	4.82576	-	-	-	-	-0.62763	0.000497069	1.24117	-	-	-	-	-	-	0.84205	-	-	-	-	1.62325	-	-	-	-
WNT5B	-	5.5246	-	-	0.261306	0.0142556	0.361687	0.000500449	2.26735	-	-	-	-	-	-	2.5298	-	-	-	-	2.10791	-	-	-	-
LOX	-	7.33791	-	-	-	-	-0.439238	0.000500449	0.286279	-	-	-	-	-	-	0.371481	-	-	-	-	0.249882	-	-	-	-
LOXL2	-	8.7596	-	-	-	-	-0.248715	0.000504952	2.72991	-	-	-	-	-	-	2.63172	-	-	-	-	2.86111	-	-	-	-
PDCD1LG2	-	2.74644	-	-	0.767294	0.0167837	1.0905	0.000505636	1.54218	-	-	-	-	-	-	1.73953	-	-	-	-	1.23356	-	-	-	-
COL12A1	-	9.77514	-	-	-	-	-0.36508	0.000505636	2.4492	-	-	-	-	-	-	2.45594	-	-	-	-	2.49331	-	-	-	-
TOMM40	-	7.354	-	-	0.291333	0.00435705	0.332427	0.000506719	5.37714	-	-	-	-	-	-	5.44528	-	-	-	-	5.41545	-	-	-	-
MTIF2	-	6.02468	-	-	-	-	0.377419	0.000506719	6.08429	-	-	-	-	-	-	6.02388	-	-	-	-	6.13923	-	-	-	-
FAM167A	-	2.21931	-	-	-	-	1.18313	0.000507932	1.40801	-	-	-	-	-	-	0.474297	-	-	-	-	1.88659	-	-	-	-
MRPS23	-	6.07511	-	-	0.305084	0.0318098	0.490971	0.000509054	5.8746	-	-	-	-	-	-	5.92851	-	-	-	-	5.89381	-	-	-	-
MTHFD1	-	8.41313	-	-	0.167356	0.0136814	0.229263	0.000511339	5.57047	-	-	-	-	-	-	5.71233	-	-	-	-	5.43745	-	-	-	-
NOP14	-	6.28395	-	-	0.349386	0.008852	0.445272	0.000512107	7.21796	-	-	-	-	-	-	7.23439	-	-	-	-	7.25369	-	-	-	-
FKBP4	-	9.02309	-	-	0.268264	0.00230814	0.277871	0.000514147	8.38305	-	-	-	-	-	-	8.52981	-	-	-	-	8.28099	-	-	-	-
SAP30	-	4.12132	-	-	-0.568447	0.00328779	-0.623242	0.000514147	2.46357	-	-	-	-	-	-	2.54594	-	-	-	-	2.40771	-	-	-	-
SMC2	-	7.62976	-	-	-0.184965	0.0253385	-0.28426	0.000515042	4.21091	-	-	-	-	-	-	4.32048	-	-	-	-	4.05878	-	-	-	-
KIF23	-	8.46871	-	-	-	-	-0.247279	0.000515508	2.6534	-	-	-	-	-	-	2.58771	-	-	-	-	2.46936	-	-	-	-
CDCA7L	-	7.15296	-	-	0.22953	0.0174942	0.327837	0.000521735	2.22816	-	-	-	-	-	-	2.10338	-	-	-	-	2.09384	-	-	-	-
CENPA	-	5.77375	-	-	-0.215568	0.0328277	-0.349759	0.00052509	-	-	-	-	-	-	-	-	-	-	-	-	-	-	-	-	-
UBE3C	-	7.13539	-	-	-	-	0.309338	0.000527463	6.60482	-	-	-	-	-	-	6.61843	-	-	-	-	6.63458	-	-	-	-
LMNTD2	-	1.9863	-	-	-	-	-1.26559	0.000535227	1.05844	-	-	-	-	-	-	1.22689	-	-	-	-	0.696992	-	-	-	-
ACOT8	-	5.10582	-	-	-	-	-0.423176	0.000535227	3.82934	-	-	-	-	-	-	3.82881	-	-	-	-	3.83688	-	-	-	-
CDK2AP2	-	5.60491	-	-	-0.264457	0.0398794	-0.446698	0.000536235	4.48172	-	-	-	-	-	-	4.56854	-	-	-	-	4.4671	-	-	-	-
RALGPS1	-	3.39416	-	-	-0.595345	0.0386817	-1.01136	0.000538835	4.11883	-	-	-	-	-	-	4.02653	-	-	-	-	4.08349	-	-	-	-
ARMC6	-	6.33931	-	-	0.310116	0.00307855	0.333011	0.00054465	3.98485	-	-	-	-	-	-	4.04804	-	-	-	-	4.05498	-	-	-	-
MDH2	-	6.6525	-	-	0.192575	0.0239146	0.290423	0.00054465	6.7433	-	-	-	-	-	-	6.82713	-	-	-	-	6.67726	-	-	-	-
ADAMTS14	Placenta Enhanced	1.2488	-	-	-1.29821	0.00359327	-1.4526	0.000547397	-	-	-	-	-	-	-	-	-	-	-	-	0.883446	-	-	-	-
TIA1	-	6.91276	-	-	-0.277584	0.00100831	-0.255597	0.000550176	4.86384	-	-	-	-	-	-	4.9182	-	-	-	-	4.75842	-	-	-	-
FBXL7	-	5.38456	-	-	-0.240374	0.0337881	-0.390329	0.000551674	-	-	-	-	-	-	-	-	-	-	-	-	-	-	-	-	-
PPARD	-	5.91577	-	-	-	-	0.35648	0.000551674	7.20358	-	-	-	-	-	-	7.09474	-	-	-	-	7.32706	-	-	-	-
TM7SF2	-	4.53229	-	-	-	-	-0.723884	0.000551674	2.65012	-	-	-	-	-	-	2.75694	-	-	-	-	2.57494	-	-	-	-
LRRC59	-	8.54159	-	-	0.367889	0.000827471	0.329994	0.00055463	7.35282	-	-	-	-	-	-	7.38595	-	-	-	-	7.35946	-	-	-	-
GFUS	-	6.46046	-	-	0.264617	0.0101232	0.341578	0.000557513	5.1869	-	-	-	-	-	-	5.29056	-	-	-	-	5.07105	-	-	-	-
ZNF804A	-	3.1746	-	-	-0.616046	0.0328983	-1.00712	0.000557513	-	-	-	-	-	-	-	-	-	-	-	-	0.433183	-	-	-	-
DNMT3B	-	5.03328	-	-	-	-	-0.499814	0.000557513	4.13969	-	-	-	-	-	-	4.21178	-	-	-	-	3.93397	-	-	-	-
NUCKS1	-	9.90346	-	-	-	-	-0.260261	0.000558333	7.45366	-	-	-	-	-	-	7.43281	-	-	-	-	7.44449	-	-	-	-
TRERF1	-	4.48558	-	-	-	-	-0.478735	0.000563585	2.96616	-	-	-	-	-	-	2.9736	-	-	-	-	2.90348	-	-	-	-
TBRG4	-	6.97241	-	-	0.326415	0.00919644	0.413835	0.000570183	5.28885	-	-	-	-	-	-	5.34651	-	-	-	-	5.28891	-	-	-	-
FAM102B	-	4.87615	-	-	-0.437829	0.0081008	-0.547347	0.000573914	3.65891	-	-	-	-	-0.597736	0.0152092	3.38314	-	-	-	-	3.81858	-	-	-	-
TUBB4A	-	4.90342	-	-	-0.357154	0.0410963	-0.604765	0.000574024	-	-	-	-	-	-	-	-	-	-	-	-	-	-	-	-	-
PYGL	-	6.8943	-	-	0.222386	0.0376853	0.365121	0.000576465	6.35203	-	-	-	-	-	-	6.32976	-	-	-	-	6.27317	-	-	-	-
DDX31	-	4.71727	-	-	0.389252	0.0229673	0.577711	0.000578072	3.8436	-	-	-	-	-	-	3.75846	-	-	-	-	3.95429	-	-	-	-
DBP	-	2.92907	-	-	-0.962805	0.00182691	-0.956081	0.000578788	3.89044	-	-	-	-	-	-	4.03595	-	-	-	-	3.59886	-	-	-	-
HM13	-	7.23196	-	-	0.182263	0.0325411	0.290221	0.000580031	7.70051	-	-	-	-	-	-	7.68887	-	-	-	-	7.75344	-	-	-	-
RRP7A	-	6.92327	-	-	0.320705	0.00903661	0.404544	0.000581025	6.66719	-	-	-	-	-	-	6.85019	-	-	-	-	6.43363	-	-	-	-
MOK	-	4.59321	-	-	0.505381	0.0258711	0.766429	0.00058485	2.96147	-	-	-	-	-	-	2.74587	-	-	-	-	3.16604	-	-	-	-
ITPRIPL2	-	6.0968	-	-	-	-	0.39366	0.000587142	6.84469	-	-	-	-	-	-	6.85342	-	-	-	-	6.79044	-	-	-	-
MRPL15	-	6.14484	-	-	0.350138	0.00632143	0.417265	0.000587427	5.51218	-	-	-	-	-	-	5.43689	-	-	-	-	5.63479	-	-	-	-
STAT2	-	5.72579	-	-	-0.463197	0.0023364	-0.474713	0.000588963	6.0459	-	-	-	-	-	-	6.09359	-	-	-	-	5.9135	-	-	-	-
FILIP1L	-	4.29084	-	-	-	-	-0.539651	0.000588963	4.01391	-	-	-	-	0.673651	0.037905	4.31094	-	-	-	-	3.72643	-	-	-	-
TXNIP	-	6.18306	-	-	-0.570248	6.86e-05	-0.371461	0.000589761	4.66642	-	-	-	-	-	-	4.86111	-	-	-	-	4.19106	-	-	-	-
ADORA2B	-	4.7927	-	-	-	-	0.46457	0.000590438	1.58647	-	-	-	-	-	-	1.72667	-	-	-	-	1.55214	-	-	-	-
HRCT1	-	0.707187	-	-	-	-	-1.58848	0.000593832	0.721431	-	-	-	-	-	-	0.947602	-	-	-	-	-	-	-	-	-
TUBB2A	-	6.33614	-	-	-	-	-0.417409	0.000593832	3.47409	-	-	-	-	-	-	3.84865	-	-	-	-	2.98305	-	-	-	-
BCL2L2	-	4.93425	-	-	-	-	0.598369	0.000597414	4.23398	-	-	-	-	-	-	4.10315	-	-	-	-	4.37161	-	-	-	-
SHISA3	-	2.43655	-	-	1.00744	0.00452361	1.13693	0.000600401	-	-	-	-	-	-	-	-	-	-	-	-	-	-	-	-	-
SPRED3	-	3.10555	-	-	0.838207	0.00617922	0.991156	0.000604907	1.66395	-	-	-	-	-	-	1.37521	-	-	-	-	2.02735	-	-	-	-
ITSN1	-	6.65754	-	-	-	-	-0.502371	0.000604907	6.51438	-	-	-	-	-	-	6.55924	-	-	-	-	6.42409	-	-	-	-
EPPK1	-	1.5193	-	-	-	-	-1.59036	0.000615863	6.91891	-	-	-	-	-	-	6.94666	-	-	-	-	6.8095	-	-	-	-
ADRM1	-	7.80567	-	-	0.184815	0.0387969	0.302943	0.000616474	7.18453	-	-	-	-	-	-	7.30452	-	-	-	-	7.14354	-	-	-	-
TK1	-	8.7257	-	-	-	-	-0.275682	0.000617592	0.944338	-	-	-	-	-	-	0.763725	-	-	-	-	1.11665	-	-	-	-
APAF1	-	5.96224	-	-	-	-	-0.453367	0.000620519	3.9353	-	-	-	-	-	-	3.87921	-	-	-	-	3.90106	-	-	-	-
POLR1G	-	5.38652	-	-	0.622408	0.00702482	0.749375	0.000623613	4.24645	-	-	-	-	-	-	4.27927	-	-	-	-	4.29016	-	-	-	-
RASSF2	-	4.6038	-	-	-	-	-0.569674	0.000623613	4.75806	-	-	-	-	-	-	5.02898	-	-	-	-	4.23356	-	-	-	-
GPSM2	-	5.45097	-	-	-	-	-0.609229	0.000623613	4.57856	-	-	-	-	-	-	4.35085	-	-	-	-	4.82408	-	-	-	-
MTSS2	-	6.68279	-	-	-	-	-0.486464	0.00062677	7.23041	-	-	0.570434	0.0448873	0.825189	0.00262417	7.46704	0.848058	0.0244818	1.07308	0.00365692	7.12892	-	-	-	-
DKK3	-	6.61504	-	-	0.295813	0.00178531	0.28847	0.000637833	1.50597	-	-	-	-	-	-	1.40233	-	-	-	-	1.6274	-	-	-	-
MYH10	-	8.732	-	-	-0.266789	0.0117679	-0.348593	0.000642107	8.7032	-	-	-	-	-	-	8.8899	-	-	-	-	8.48175	-	-	-	-
LLGL1	-	7.23662	-	-	-0.203449	0.00535262	-0.23407	0.000642852	4.26348	-	-	-	-	-	-	4.31105	-	-	-	-	4.1995	-	-	-	-
PRUNE2	-	4.37207	-	-	-	-	-1.4265	0.000645405	2.7435	-	-	-	-	-	-	2.68345	-	-	-	-	2.78843	-	-	-	-
EFTUD2	-	8.07182	-	-	0.206722	0.0349133	0.329657	0.000646889	6.71199	-	-	-	-	-	-	6.73711	-	-	-	-	6.69843	-	-	-	-
NREP	-	5.63745	-	-	-0.28393	0.0499496	-0.494012	0.000650114	4.79906	-	-	-	-	-	-	4.58325	-	-	-	-	4.95565	-	-	-	-
PSG4	Placenta Group Enriched	3.77663	-	-	-	-	-0.860413	0.000650114	9.04075	-	-	-0.440846	0.0418031	-	-	8.86447	-	-	-	-	9.23831	-	-	-	-
S1PR1	-	4.09281	-	-	-	-	0.808541	0.000650114	0.416607	-	-	-	-	-	-	-	-	-	-	-	0.8381	-	-	-	-
BSG	-	8.88535	-	-	-0.123623	0.0370407	-0.199411	0.000654312	8.63871	-	-	-	-	-	-	8.69848	-	-	-	-	8.579	-	-	-	-
RPS29	-	6.38568	-	-	-0.919318	0.00331128	-0.982288	0.000657978	4.5103	-	-	-	-	-	-	4.37211	-	-	-	-	4.61574	-	-	-	-
PLEKHB2	-	7.36469	-	-	0.186134	0.010514	0.237342	0.000666272	6.86271	-	-	-	-	-	-	6.85637	-	-	-	-	6.90334	-	-	-	-
GRWD1	-	6.80551	-	-	0.332296	0.00538909	0.380878	0.000668268	6.46961	-	-	-	-	-	-	6.57385	-	-	-	-	6.39915	-	-	-	-
BTBD10	-	5.42954	-	-	0.390898	0.014488	0.524199	0.000668403	6.46387	-	-	-	-	-	-	6.47204	-	-	-	-	6.47292	-	-	-	-
TBL1X	-	5.16893	-	-	-	-	0.711612	0.000669651	6.78285	-	-	-	-	-	-	6.96731	-	-	-	-	6.45167	-	-	-	-
STK17B	-	5.2494	-	-	0.449062	0.00497444	0.507424	0.000672563	4.90955	-	-	-	-	-	-	4.91098	-	-	-	-	4.92596	-	-	-	-
TSC22D3	-	3.21106	-	-	-	-	0.858002	0.000674128	2.29704	-	-	-	-	-	-	2.10303	-	-	-	-	2.39499	-	-	-	-
EIF2D	-	6.02926	-	-	-	-	0.393282	0.000684401	5.05436	-	-	-	-	-	-	5.09704	-	-	-	-	5.05184	-	-	-	-
CCNB1	-	8.16851	-	-	-	-	-0.232227	0.000687384	4.35135	-	-	0.552658	0.0226766	0.479666	0.0430371	4.87726	-	-	-	-	3.74079	-	-	-	-
RASSF7	-	5.17199	-	-	-	-	-0.685303	0.000689147	3.70213	-	-	-	-	-	-	3.87196	-	-	-	-	3.57869	-	-	-	-
CCNF	-	6.36028	-	-	-	-	-0.309219	0.000689147	2.2155	-	-	-	-	-	-	1.86389	-	-	-	-	2.46999	-	-	-	-
MATR3	-	8.75785	-	-	-	-	-0.28852	0.000689147	8.65137	-	-	-	-	-	-	8.59078	-	-	-	-	8.73094	-	-	-	-
H1-2	-	2.66524	-	-	-	-	-0.939917	0.000690615	7.77306	-	-	-	-	-	-	7.88621	-	-	-	-	7.75305	-	-	-	-
PABPC4L	Placenta Enhanced	4.29658	-	-	-0.474593	0.0275647	-0.724539	0.00069188	-	-	-	-	-	-	-	-	-	-	-	-	-	-	-	-	-
IL32	-	4.27429	-	-	-0.316394	0.0389728	-0.518084	0.00069188	2.93156	-	-	-	-	-	-	2.82392	-	-	-	-	2.9405	-	-	-	-
FAM43A	-	3.90624	-	-	-	-	0.572497	0.00070174	5.89604	-	-	-	-	-	-	5.78098	-	-	-	-	6.08189	-	-	-	-
GNAS	-	10.7288	-	-	-0.130119	0.0199633	-0.183982	0.000702372	8.70398	-	-	-	-	-	-	8.73668	-	-	-	-	8.6211	-	-	-	-
LAYN	-	5.97855	-	-	-	-	-0.356995	0.000703242	4.0885	-	-	-	-	-	-	3.97477	-	-	-	-	4.09921	-	-	-	-
HSP90AA1	-	11.1567	-	-	0.376278	0.00082159	0.327159	0.000709054	11.2768	-	-	-	-	-	-	11.2343	-	-	-	-	11.3274	-	-	-	-
ATAD3A	-	6.0976	-	-	0.322067	0.0216682	0.461885	0.000711309	5.32653	-	-	-	-	-	-	5.34074	-	-	-	-	5.34596	-	-	-	-
THBS1	-	8.64201	-	-	0.372486	0.000534484	0.306516	0.000719004	4.45039	-	-	-	-	-	-	4.60725	-	-	-	-	4.14327	-	-	-	-
UTP20	-	6.98069	-	-	0.322154	0.00633329	0.375149	0.000719004	6.15636	-	-	-	-	-	-	6.16259	-	-	-	-	6.19082	-	-	-	-
SERPINH1	-	8.7501	-	-	-	-	-0.235205	0.000719004	7.63848	-	-	-	-	-	-	7.76284	-	-	-	-	7.48229	-	-	-	-
ST3GAL5	-	4.28035	-	-	-	-	-0.533201	0.000719004	2.33976	-	-	-	-	-	-	1.78843	-	-	-	-	2.76795	-	-	-	-
MFSD2A	-	3.24101	-	-	-	-	0.773879	0.000719004	5.25362	-	-	-	-	-	-	4.46088	-	-	-	-	5.74401	-	-	-	-
RGS19	-	5.45109	-	-	-	-	0.432737	0.000719004	2.75535	-	-	-	-	-	-	2.96688	-	-	-	-	2.38222	-	-	-	-
CGNL1	-	3.79185	-	-	-	-	-0.796445	0.000719004	3.8473	-	-	-	-	-	-	3.61669	-	-	-	-	4.02604	-	-	-	-
SLC38A2	-	8.34053	-	-	-	-	0.27209	0.000719004	7.66522	-	-	-	-	-	-	7.65761	-	-	-	-	7.79848	-	-	-	-
ADAMTS2	-	6.06993	-	-	-	-	-0.822916	0.000719611	2.03996	-	-	-	-	-	-	1.58546	-	-	-	-	1.98024	-	-	-	-
DHRS7	-	5.91453	-	-	-	-	0.376443	0.000719611	4.97729	-	-	-	-	-	-	5.00736	-	-	-	-	4.95643	-	-	-	-
ADD3	-	6.76352	-	-	-	-	-0.584625	0.000725155	4.7483	-	-	-	-	-	-	4.98761	-	-	-	-	4.42431	-	-	-	-
IDI1	-	5.67484	-	-	-	-	-0.360453	0.000735589	5.95352	-	-	-	-	-	-	5.92414	-	-	-	-	6.01975	-	-	-	-
TLCD2	-	4.353	-	-	-0.438892	0.0181045	-0.611686	0.00073583	3.96333	-	-	-	-	-	-	3.90345	-	-	-	-	4.11287	-	-	-	-
BATF3	-	2.82055	-	-	0.75474	0.0259146	1.11223	0.000736106	1.25847	-	-	-	-	-	-	1.24423	-	-	-	-	1.36178	-	-	-	-
NPM1	-	10.3969	-	-	0.299798	0.0216682	0.428355	0.000742984	9.02186	-	-	-	-	-	-	9.03178	-	-	-	-	9.05778	-	-	-	-
NIPSNAP1	-	5.88622	-	-	-0.266377	0.0424764	-0.438826	0.000744172	4.58676	-	-	-	-	-	-	4.64334	-	-	-	-	4.48097	-	-	-	-
TBX3	-	5.84797	-	-	-	-	0.518766	0.000750681	9.19844	-	-	-	-	-	-	8.91879	-	-	-	-	9.51827	-	-	-	-
KIF15	-	6.15262	-	-	-	-	-0.448888	0.000755201	0.664061	-	-	-	-	-	-	0.647627	-	-	-	-	0.734679	-	-	-	-
CHD6	-	7.68482	-	-	-0.212911	0.040805	-0.346021	0.00075597	6.67832	-	-	-	-	-	-	6.75391	-	-	-	-	6.45837	-	-	-	-
NCLN	-	7.31134	-	-	0.220654	0.00565158	0.251176	0.000756376	5.70133	-	-	-	-	-	-	5.88043	-	-	-	-	5.58694	-	-	-	-
CHRNB1	-	4.56531	-	-	-	-	-0.579373	0.000756376	3.99721	-	-	-	-	-	-	4.22971	-	-	-	-	3.66072	-	-	-	-
ACAT2	-	5.89107	-	-	-	-	-0.44879	0.000760197	4.6196	-	-	-	-	-	-	4.904	-	-	0.929498	0.0204674	4.27683	-	-	-	-
GABRE	-	4.22605	-	-	-0.902161	0.00231744	-0.897643	0.000760834	8.39818	-	-	-	-	0.432722	0.0277045	8.38055	-	-	0.459527	0.0465031	8.47049	-	-	-	-
HACD3	-	7.94657	-	-	-	-	-0.230969	0.000761649	7.53699	-	-	-	-	-	-	7.5558	-	-	-	-	7.51166	-	-	-	-
MYADM	-	6.98771	-	-	-0.23237	0.0416878	-0.379074	0.000762154	5.49799	-	-	-	-	-	-	5.40872	-	-	-	-	5.33109	-	-	-	-
RALGPS2	-	6.36175	-	-	-	-	-0.665209	0.000766964	4.78465	-	-	-	-	-	-	4.89775	-	-	-	-	4.68938	-	-	-	-
SNRNP25	-	5.50614	-	-	-	-	-0.352604	0.000770129	2.82186	-	-	-	-	-	-	2.96764	-	-	-	-	2.68069	-	-	-	-
PRRT2	-	3.44684	-	-	-	-	-1.00063	0.00077142	0.953047	-	-	-	-	-	-	0.927867	-	-	-	-	0.607628	-	-	-	-
HSF1	-	6.66254	-	-	-	-	0.42469	0.000772326	7.1258	-	-	-	-	-	-	7.13858	-	-	-	-	7.16379	-	-	-	-
RRN3	-	6.18892	-	-	-	-	0.469914	0.000773026	5.2365	-	-	-	-	-	-	5.25306	-	-	-	-	5.27023	-	-	-	-
KCND3	-	1.49589	-	-	-	-	-1.52249	0.000777396	0.721569	-	-	-	-	-	-	-	-	-	-	-	1.22762	-	-	-	-
ENDOD1	-	2.86419	-	-	0.500592	0.0438733	0.818353	0.000777622	7.33399	-	-	-	-	-	-	7.11268	-	-	-	-	7.61295	-	-	-	-
DUS3L	-	5.32095	-	-	0.338375	0.0439929	0.554575	0.000777622	4.47648	-	-	-	-	-	-	4.59274	-	-	-	-	4.39517	-	-	-	-
ERN1	-	4.07344	-	-	-	-	1.1022	0.000777886	6.10704	-	-	-	-	-	-	6.02824	-	-	-	-	6.16175	-	-	-	-
HHIP-AS1	-	2.58995	-	-	-	-	0.918997	0.000777886	-	-	-	-	-	-	-	-	-	-	-	-	-	-	-	-	-
ARF1	-	8.5972	-	-	0.205036	0.00371686	0.217013	0.000778225	8.66995	-	-	-	-	-	-	8.64852	-	-	-	-	8.71214	-	-	-	-
POLR3E	-	5.55397	-	-	0.363254	0.043733	0.594037	0.000783882	5.82674	-	-	-	-	-	-	5.83245	-	-	-	-	5.88119	-	-	-	-
HTR1D	-	2.58102	-	-	-0.495721	0.0404437	-0.811443	0.000784776	1.96225	-	-	-	-	-	-	1.75502	-	-	-	-	2.13178	-	-	-	-
BMP4	-	3.33498	-	-	-	-	-1.16349	0.000784952	1.39719	-	-	-	-	-	-	1.0758	-	-	-	-	1.634	-	-	-	-
SYNGR3	-	4.02583	-	-	-0.394002	0.0468817	-0.663459	0.000787538	2.30008	-	-	-	-	-	-	2.26778	-	-	-	-	2.29538	-	-	-	-
CAD	-	8.51538	-	-	0.202858	0.0395174	0.324046	0.000792586	5.49716	-	-	-	-	-	-	5.36515	-	-	-	-	5.67043	-	-	-	-
RNF41	-	5.80814	-	-	-	-	0.418368	0.00079297	5.07784	-	-	-	-	-	-	5.04234	-	-	-	-	5.08383	-	-	-	-
GATA6	-	3.59546	-	-	-0.633467	0.00610845	-0.728354	0.000798689	3.54635	-	-	-0.613652	0.0294211	-0.837421	0.00178831	3.6708	-	-	-	-	3.20516	-	-	-	-
ZCCHC14	-	5.93281	-	-	-0.188683	0.0484752	-0.316906	0.000799121	4.53093	-	-	-	-	-	-	4.56241	-	-	-	-	4.47806	-	-	-	-
KIF4A	-	6.82298	-	-	-0.206133	0.0383863	-0.32745	0.000803795	0.447295	-	-	-	-	-	-	0.31622	-	-	-	-	-	-	-	-	-
GSPT1	-	7.84807	-	-	0.200511	0.00621305	0.229309	0.000805638	7.58843	-	-	-	-	-	-	7.59682	-	-	-	-	7.65801	-	-	-	-
MXD3	-	4.44819	-	-	-	-	-0.800049	0.000809871	1.16231	-	-	-	-	-	-	1.37335	-	-	-	-	0.954943	-	-	-	-
GABPB1	-	5.31833	-	-	0.331329	0.0220967	0.468732	0.000815823	4.91256	-	-	-	-	-	-	4.79569	-	-	-	-	5.01583	-	-	-	-
TTYH3	-	8.20693	-	-	-	-	-0.315941	0.000815823	5.63643	-	-	-	-	-	-	5.70021	-	-	-	-	5.4441	-	-	-	-
ABL2	-	7.05067	-	-	-	-	0.610339	0.000815823	5.64976	-	-	-	-	-	-	5.58518	-	-	-	-	5.7179	-	-	-	-
TET1	-	4.42524	-	-	-0.449767	0.0269654	-0.668838	0.000816649	3.1099	-	-	-	-	-	-	3.30317	-	-	-	-	2.76669	-	-	-	-
MRM1	-	3.98874	-	-	-	-	0.581048	0.000817496	1.58092	-	-	-	-	-	-	1.6886	-	-	-	-	1.49216	-	-	-	-
TAF13	-	4.28779	-	-	0.314454	0.0285542	0.468037	0.000820315	4.13121	-	-	-	-	-	-	4.07939	-	-	-	-	4.27537	-	-	-	-
SLC12A8	-	3.28543	-	-	-	-	-1.09849	0.000820315	3.57086	-	-	-	-	-	-	3.15619	-	-	-	-	4.00281	-	-	-	-
DEPDC1	-	6.4937	-	-	-	-	-0.387146	0.000822773	-	-	-	-	-	-	-	-	-	-	-	-	-	-	-	-	-
AGL	-	4.94142	-	-	-0.325874	0.0159828	-0.436238	0.000825444	5.96193	-	-	-0.412882	0.0448873	-0.657639	0.00118561	6.09605	-	-	-0.712201	0.0115386	5.59365	-	-	-	-
OSTF1	-	4.11573	-	-	0.418472	0.0457878	0.686707	0.000826078	6.12357	-	-	-	-	-	-	6.2061	-	-	-	-	6.05298	-	-	-	-
VEPH1	-	1.55491	-	-	1.84041	0.0105836	2.28443	0.000827386	2.45663	-	-	-	-	-	-	2.29529	-	-	-	-	2.63611	-	-	-	-
KRT86	-	2.69457	-	-	-0.687165	0.0302512	-1.05369	0.000827386	0.991676	-	-	-	-	-	-	-	-	-	-	-	1.56232	-	-	-	-
AUP1	-	7.02189	-	-	-	-	0.331758	0.000828501	7.23816	-	-	-	-	-	-	7.23581	-	-	-	-	7.3231	-	-	-	-
TMSB10	-	10.3703	-	-	-	-	-0.256588	0.000828556	7.45075	-	-	-	-	-	-	7.6472	-	-	-	-	7.09523	-	-	-	-
COL16A1	-	4.42903	-	-	-	-	-0.609585	0.000839249	2.89649	-	-	-	-	-	-	2.79485	-	-	-	-	2.99124	-	-	-	-
CTNNB1	-	8.69945	-	-	-	-	-0.220168	0.000839249	8.6747	-	-	-	-	-	-	8.72382	-	-	-	-	8.61054	-	-	-	-
AURKA	-	8.04631	-	-	-	-	-0.264	0.000840773	1.4481	-	-	-	-	-	-	1.32872	-	-	-	-	1.53185	-	-	-	-
HOXA3	-	4.25661	-	-	-1.0687	0.00559862	-1.20926	0.000847583	-	-	-	-	-	-	-	-	-	-	-	-	-	-	-	-	-
PLEKHH2	-	4.30531	-	-	-0.668056	0.0102171	-0.830486	0.000847583	1.72019	-	-	-	-	-	-	1.21357	-	-	-	-	1.97601	-	-	-	-
MB21D2	-	5.42306	-	-	-	-	-0.353294	0.000847751	5.37065	-	-	-	-	-	-	5.3442	-	-	-	-	5.29674	-	-	-	-
DENR	-	7.42805	-	-	0.148977	0.0467974	0.244988	0.00085262	6.59678	-	-	-	-	-	-	6.60587	-	-	-	-	6.58237	-	-	-	-
NRM	-	4.47432	-	-	-	-	-0.607755	0.00085262	1.45593	-	-	-	-	-	-	1.70787	-	-	-	-	1.18841	-	-	-	-
IMP4	-	6.30778	-	-	0.417617	0.0453374	0.68282	0.000854965	5.05137	-	-	-	-	-	-	5.12951	-	-	-	-	5.03885	-	-	-	-
SMOC1	-	6.92389	-	-	-	-	-0.334808	0.000860072	4.08266	-	-	-	-	-	-	4.09478	-	-	-	-	3.85912	-	-	-	-
EIF3M	-	7.23466	-	-	0.296583	0.0146331	0.386526	0.00086054	6.50871	-	-	-	-	-	-	6.52352	-	-	-	-	6.54226	-	-	-	-
GTF3A	-	6.26012	-	-	0.275837	0.0230711	0.390573	0.000864916	5.50496	-	-	-	-	-	-	5.62621	-	-	-	-	5.38675	-	-	-	-
DDIT4L	-	0.48671	-	-	1.70583	0.00520929	1.87824	0.000868491	1.90818	-	-	-	-	-	-	2.12138	-	-	-	-	1.68294	-	-	-	-
CMPK1	-	6.94493	-	-	0.167291	0.022431	0.235447	0.000868683	6.32098	-	-	-	-	-	-	6.41566	-	-	-	-	6.25773	-	-	-	-
FKBP1B	-	2.99902	-	-	-0.613445	0.0110203	-0.769518	0.000875939	0.236422	-	-	-	-	-	-	-	-	-	-	-	0.425396	-	-	-	-
ANLN	-	8.92575	-	-	-	-	-0.289047	0.000883488	2.37507	-	-	-	-	-	-	2.66063	-	-	-	-	1.9253	-	-	-	-
DYNC1LI1	-	5.89363	-	-	0.289315	0.020662	0.400272	0.000887646	5.61296	-	-	-	-	-	-	5.72791	-	-	-	-	5.49083	-	-	-	-
SHISA2	-	1.59179	-	-	-	-	1.33827	0.000891878	-	-	-	-	-	-	-	-	-	-	-	-	-	-	-	-	-
CDC37	-	8.01606	-	-	0.252354	0.00172753	0.234875	0.000896573	8.09059	-	-	-	-	-	-	8.15899	-	-	-	-	8.04765	-	-	-	-
PARP9	-	4.34087	-	-	-0.398735	0.017458	-0.537876	0.000896573	5.09305	-	-	-	-	-	-	5.23233	-	-	-	-	4.87889	-	-	-	-
AAMDC	-	3.87467	-	-	-0.420753	0.0329481	-0.645282	0.000897018	1.59725	-	-	-	-	-	-	1.53126	-	-	-	-	1.71487	-	-	-	-
CTSA	-	7.78299	-	-	-	-	-0.242377	0.000903432	7.59722	-	-	-	-	-	-	7.58487	-	-	-	-	7.65351	-	-	-	-
LIMS1	-	6.2213	-	-	-	-	0.442715	0.000904631	5.35047	-	-	-	-	-	-	5.51902	-	-	-	-	5.10708	-	-	-	-
DPH1	-	5.8497	-	-	0.408653	0.00563457	0.454538	0.000904694	5.3335	-	-	-	-	-	-	5.3563	-	-	-	-	5.35512	-	-	-	-
L3HYPDH	-	4.83595	-	-	-	-	0.410291	0.000908229	3.33308	-	-	-	-	-	-	3.36926	-	-	-	-	3.27408	-	-	-	-
ASXL1	-	7.85192	-	-	-	-	-0.495502	0.000908229	5.55457	-	-	-	-	-	-	5.74912	-	-	-	-	5.29506	-	-	-	-
SEC23B	-	6.72839	-	-	-	-	0.340095	0.000908277	5.86177	-	-	-	-	-	-	5.89158	-	-	-	-	5.86669	-	-	-	-
NAT10	-	6.95368	-	-	0.357176	0.00401803	0.376154	0.000909815	6.20216	-	-	-	-	-	-	6.20229	-	-	-	-	6.21233	-	-	-	-
OGFRL1	-	7.40711	-	-	-	-	0.349712	0.000909815	5.86494	-	-	-	-	-	-	5.80253	-	-	-	-	5.94841	-	-	-	-
ZCCHC10	-	4.51246	-	-	-	-	-0.65768	0.000912221	4.09022	-	-	-	-	-	-	4.03836	-	-	-	-	4.22553	-	-	-	-
RGMB-AS1	-	3.40306	-	-	0.718533	0.037368	1.10922	0.000921998	-	-	-	-	-	-	-	-	-	-	-	-	-	-	-	-	-
MMUT	-	5.51515	-	-	-0.26612	0.0110545	-0.329835	0.000922419	5.20456	-	-	-	-	-	-	5.08385	-	-	-	-	5.28427	-	-	-	-
LINC01638	-	0.709396	-	-	-1.50358	0.0328983	-2.50826	0.000922419	-	-	-	-	-	-	-	-	-	-	-	-	-	-	-	-	-
CKAP2L	-	6.25985	-	-	-	-	-0.383318	0.000928604	1.67304	-	-	-	-	-	-	1.4054	-	-	-	-	1.97353	-	-	-	-
HSP90AB1	-	10.9379	-	-	0.248786	0.00135265	0.223032	0.000931058	10.5656	-	-	-	-	-	-	10.5653	-	-	-	-	10.5861	-	-	-	-
TRIM65	-	6.37204	-	-	-	-	0.486282	0.000941589	2.86971	-	-	-	-	-	-	2.87095	-	-	-	-	2.90309	-	-	-	-
KPNA4	-	7.53263	-	-	0.289365	0.00522066	0.315869	0.000952278	7.20291	-	-	-	-	-	-	7.17162	-	-	-	-	7.27699	-	-	-	-
RPS27L	-	5.85145	-	-	-	-	-0.626921	0.000952456	5.30151	-	-	-	-	-	-	5.34888	-	-	-	-	5.31253	-	-	-	-
TUBB6	-	9.13615	-	-	0.287238	0.00505583	0.311466	0.000955501	5.93894	-	-	-	-	-	-	6.22206	-	-	-	-	5.55551	-	-	-	-
MAK16	-	5.24557	-	-	0.650294	0.0110582	0.80103	0.000955501	5.75509	-	-	-	-	-	-	5.72782	-	-	-	-	5.90038	-	-	-	-
PADI2	-	1.60666	-	-	-	-	-1.54842	0.000955501	2.43778	-	-	-	-	-	-	2.10118	-	-	-	-	2.62718	-	-	-	-
MC1R	-	5.14667	-	-	-0.359432	0.018745	-0.487661	0.000959787	2.48141	-	-	-	-	-	-	2.18478	-	-	-	-	2.61865	-	-	-	-
NR1H2	-	5.79105	-	-	-	-	0.385914	0.000959787	6.74483	-	-	-	-	-	-	6.8047	-	-	-	-	6.74841	-	-	-	-
CTNNA1	-	9.01295	-	-	-	-	-0.225745	0.000964077	9.05272	-	-	-	-	-	-	9.06347	-	-	-	-	9.01791	-	-	-	-
ATIC	-	6.92648	-	-	-	-	0.290361	0.000966447	7.20313	-	-	-	-	-	-	7.2311	-	-	-	-	7.17588	-	-	-	-
BTG1	-	5.14835	-	-	0.321943	0.0438765	0.513002	0.000972959	7.88664	-	-	-	-	-	-	7.77126	-	-	-	-	7.9747	-	-	-	-
H2AC6	-	2.00644	-	-	-	-	-1.17182	0.000982961	6.28655	-	-	-	-	-	-	6.35791	-	-	-	-	6.19262	-	-	-	-
GRN	-	8.18089	-	-	-0.177561	0.0319749	-0.26497	0.000983471	9.32215	-	-	-	-	-	-	9.36493	-	-	-	-	9.28673	-	-	-	-
SPAG5	-	7.78914	-	-	-	-	-0.39134	0.000983471	2.78083	-	-	-	-	-	-	2.37608	-	-	-	-	2.97562	-	-	-	-
ZNF330	-	5.55814	-	-	0.359726	0.008852	0.424199	0.00098911	5.29225	-	-	-	-	-	-	5.25552	-	-	-	-	5.40701	-	-	-	-
KAT2A	-	7.01047	-	-	-	-	0.300324	0.000989262	4.69992	-	-	-	-	-	-	4.78683	-	-	-	-	4.59372	-	-	-	-
ACBD7	-	3.16607	-	-	-	-	-0.784501	0.000989963	0.867111	-	-	-	-	-	-	0.447894	-	-	-	-	1.11292	-	-	-	-
MLX	-	6.05456	-	-	-	-	0.391914	0.000992407	5.68869	-	-	-	-	-	-	5.7286	-	-	-	-	5.7519	-	-	-	-
ERC1	-	7.57094	-	-	-0.2404	0.040174	-0.376189	0.000998384	7.85491	-	-	-	-	-	-	7.77413	-	-	-	-	7.95367	-	-	-	-
NENF	-	5.39611	-	-	-	-	-0.38605	0.000998693	4.75276	-	-	-	-	-	-	4.82341	-	-	-	-	4.64904	-	-	-	-
BRD9	-	6.99103	-	-	-	-	0.393657	0.000998693	5.65835	-	-	-	-	-	-	5.63396	-	-	-	-	5.66094	-	-	-	-
SBSPON	-	2.12463	-	-	-	-	-1.12518	0.00100168	1.37306	-	-	-	-	-	-	0.875982	-	-	-	-	1.88671	-	-	-	-
APLP1	-	5.15059	-	-	-0.653459	0.000630366	-0.527018	0.00100387	-	-	-	-	-	-	-	-	-	-	-	-	0.643116	-	-	-	-
FKBP11	-	5.98267	-	-	0.283365	0.0102048	0.341518	0.00100387	3.02865	-	-	-	-	-	-	2.89678	-	-	-	-	3.29779	-	-	-	-
PIEZO2	-	5.7344	-	-	-0.628578	0.0167837	-0.833934	0.00100387	2.4447	-	-	-	-	-	-	2.02915	-	-	-	-	2.83609	-	-	-	-
ACSL4	-	6.72952	-	-	-	-	0.499971	0.00100487	6.79674	-	-	-	-	-	-	6.79669	-	-	-	-	6.77583	-	-	-	-
FAM171A1	-	6.3234	-	-	-	-	-0.299279	0.00100966	0.677845	-	-	-	-	-	-	-	-	-	-	-	1.19764	-	-	-	-
PFAS	-	7.44228	-	-	-	-	0.515406	0.00100984	5.00725	-	-	-	-	-	-	4.86766	-	-	-	-	5.10094	-	-	-	-
FASN	-	8.05825	-	-	-	-	0.267538	0.00101144	7.03904	-	-	-	-	-	-	7.31336	-	-	-	-	6.68362	-	-	-	-
DNAJC7	-	7.21577	-	-	0.259749	0.00631224	0.289533	0.00101398	6.58922	-	-	-	-	-	-	6.59678	-	-	-	-	6.62385	-	-	-	-
MAVS	-	7.7453	-	-	-0.166879	0.0395593	-0.258705	0.00102725	6.77978	-	-	-	-	-	-	6.90135	-	-	-	-	6.60072	-	-	-	-
SKAP2	-	5.07211	-	-	-	-	-0.734488	0.00103018	5.49954	-	-	-	-	-	-	5.55809	-	-	-	-	5.39879	-	-	-	-
TRIM25	-	6.9892	-	-	-	-	0.410664	0.00103376	7.01894	-	-	-	-	-	-	6.85615	-	-	-	-	7.1474	-	-	-	-
MN1	-	3.11195	-	-	-1.0334	0.00563457	-1.14234	0.00103857	0.779144	-	-	-	-	-	-	-	-	-	-	-	1.17635	-	-	-	-
NBPF20	-	5.92783	-	-	0.326788	0.0260462	0.463468	0.0010393	4.50341	-	-	-	-	-	-	4.51313	-	-	-	-	4.5378	-	-	-	-
RNPS1	-	7.91919	-	-	-	-	0.272792	0.00104922	7.33017	-	-	-	-	-	-	7.38645	-	-	-	-	7.30345	-	-	-	-
PRUNE1	-	4.50851	-	-	-0.411568	0.00703825	-0.467121	0.00104925	3.76034	-	-	-	-	-	-	3.61671	-	-	-	-	3.94207	-	-	-	-
TAGLN2	-	9.79141	-	-	-	-	-0.203655	0.00105559	8.07806	-	-	-	-	-	-	8.29617	-	-	-	-	7.78104	-	-	-	-
PSMD12	-	7.07904	-	-	0.273869	0.00378763	0.280253	0.00106072	6.39571	-	-	-	-	-	-	6.45574	-	-	-	-	6.38453	-	-	-	-
TMA7	-	6.51001	-	-	-	-	-0.524057	0.00106072	4.30117	-	-	-	-	-	-	4.44731	-	-	-	-	4.1997	-	-	-	-
MRPL51	-	7.31399	-	-	-0.287223	0.0256925	-0.406674	0.00106159	4.79276	-	-	-	-	-	-	4.84197	-	-	-	-	4.77062	-	-	-	-
AKAP5	-	4.40415	-	-	-	-	-0.661373	0.0010659	1.46697	-	-	-	-	-	-	1.67862	-	-	-	-	1.38415	-	-	-	-
APBB1	-	5.65331	-	-	-	-	-0.414415	0.00106606	1.41472	-	-	-	-	-	-	1.34086	-	-	-	-	1.40205	-	-	-	-
TRAP1	-	7.67158	-	-	0.334672	0.0172204	0.437734	0.00106722	6.85778	-	-	-	-	-	-	6.89303	-	-	-	-	6.83308	-	-	-	-
SERPINB9	Placenta Enhanced	2.60856	-	-	-	-	-0.793715	0.00107285	7.40464	-	-	-	-	-	-	7.67571	-	-	-	-	7.12667	-	-	-	-
ZMYND10	-	1.1432	-	-	-	-	-2.07376	0.00107572	-	-	-	-	-	-	-	-	-	-	-	-	-	-	-	-	-
SOAT2	-	0.404183	-	-	-1.14474	0.0356651	-1.85655	0.00107594	-	-	-	-	-	-	-	-	-	-	-	-	0.671145	-	-	-	-
IGSF3	-	5.79696	-	-	-	-	-0.493818	0.00107834	7.055	-	-	-	-	-	-	6.92201	-	-	-	-	7.07806	-	-	-	-
DCTD	-	7.23222	-	-	0.247105	0.00974124	0.292537	0.00107918	3.73919	-	-	-	-	-	-	3.83462	-	-	-	-	3.59074	-	-	-	-
CCNA1	-	0.309726	-	-	-1.21656	0.0123448	-1.5584	0.00109005	-	-	-	-	-	-	-	-	-	-	-	-	-	-	-	-	-
SLC25A33	-	4.12623	-	-	-	-	0.549253	0.00109534	3.12327	-	-	-	-	-	-	3.11971	-	-	-	-	3.19968	-	-	-	-
PXMP4	-	4.75051	-	-	-	-	-0.426678	0.0010988	3.24704	-	-	-	-	-	-	2.87826	-	-	-	-	3.54742	-	-	-	-
GLDC	-	5.3208	-	-	-	-	0.402116	0.00111505	6.93152	-	-	-	-	-0.572739	0.00215071	7.15967	-	-	-	-	6.48882	-	-	-	-
PLOD3	-	6.58398	-	-	0.428865	0.0075098	0.486675	0.00111601	5.38201	-	-	-	-	-	-	5.45479	-	-	-	-	5.30604	-	-	-	-
RACGAP1	-	7.36838	-	-	-	-	-0.386092	0.00111911	2.57556	-	-	-	-	-	-	2.47647	-	-	-	-	2.81104	-	-	-	-
LRRC3	-	4.55077	-	-	-	-	-0.487657	0.00111911	0.526872	-	-	-	-	-	-	0.190026	-	-	-	-	0.844913	-	-	-	-
PET100	-	4.21459	-	-	-0.602648	0.0127443	-0.750599	0.0011203	4.22464	-	-	-	-	-	-	4.18891	-	-	-	-	4.26375	-	-	-	-
SCD5	-	5.1106	-	-	-	-	-0.381738	0.00112827	5.251	-	-	-	-	-	-	5.21815	-	-	-	-	5.15283	-	-	-	-
FAM229B	-	3.38878	-	-	-0.656141	0.00296313	-0.642666	0.00113217	-	-	-	-	-	-	-	-	-	-	-	-	-	-	-	-	-
SLC25A42	-	4.00906	-	-	-	-	-0.764531	0.00113425	3.84505	-	-	1.1733	0.000587656	1.35246	0.000109023	4.04891	1.30453	0.0313629	1.39553	0.0118016	3.91957	-	-	-	-
TTC19	-	5.99057	-	-	-	-	0.312053	0.00113806	5.22202	-	-	-	-	-	-	5.15043	-	-	-	-	5.25459	-	-	-	-
ATP5IF1	-	6.09227	-	-	-	-	-0.331304	0.00114096	7.01026	-	-	-	-	-	-	7.03553	-	-	-	-	6.97769	-	-	-	-
MYLK	-	7.72592	-	-	-0.281046	0.0360111	-0.422831	0.00114285	4.70891	-	-	-	-	-	-	4.32431	-	-	-	-	5.00122	-	-	-	-
SLC35E3	-	4.96656	-	-	-0.725802	0.0026881	-0.69784	0.00114354	4.93169	-	-	-	-	-	-	4.62018	-	-	-	-	5.30998	-	-	-	-
ANXA9	-	0.826561	-	-	-	-	-1.51643	0.00114768	1.73987	-	-	-	-	-	-	1.50678	-	-	-	-	1.78326	-	-	-	-
SIAH2	-	5.04056	-	-	-	-	0.341377	0.00114768	6.75713	-	-	-	-	-	-	6.76913	-	-	-	-	6.83077	-	-	-	-
MPP7	-	5.10822	-	-	-	-	-0.67265	0.00114768	5.65838	-	-	-	-	-	-	5.73406	-	-	-	-	5.61627	-	-	-	-
GOSR1	-	6.05611	-	-	0.404785	0.00375947	0.409491	0.00115055	5.88671	-	-	-	-	-	-	5.80953	-	-	-	-	5.93024	-	-	-	-
ERG28	-	5.0938	-	-	-	-	-0.403362	0.00115055	4.40636	-	-	-	-	-	-	4.53565	-	-	-	-	4.32252	-	-	-	-
ALKBH7	-	4.95924	-	-	-0.380314	0.0432382	-0.598343	0.00115257	3.25386	-	-	-	-	-	-	3.3735	-	-	-	-	3.1689	-	-	-	-
PTPRH	-	2.95248	-	-	-	-	-0.983118	0.00115257	0.730852	-	-	-	-	-	-	-	-	-	-	-	1.29352	-	-	-	-
ZFHX4	-	6.18413	-	-	-	-	-0.58654	0.00116136	2.16037	-	-	-	-	-	-	1.70271	-	-	-	-	2.38559	-	-	-	-
MAP4K4	-	7.96262	-	-	-	-	0.273528	0.00116214	7.85032	-	-	-	-	-	-	7.9384	-	-	-	-	7.76305	-	-	-	-
NUDCD1	-	5.44552	-	-	0.371043	0.00944212	0.43318	0.00116223	4.32026	-	-	-	-	-	-	4.35706	-	-	-	-	4.36944	-	-	-	-
TWF1	-	7.25276	-	-	0.241445	0.034521	0.357326	0.00116632	7.03873	-	-	-	-	-	-	6.96473	-	-	-	-	7.11979	-	-	-	-
SYNGR1	-	5.05828	-	-	-0.386318	0.0375982	-0.586984	0.00118965	2.93089	-	-	-	-	-	-	2.88348	-	-	-	-	3.02956	-	-	-	-
SUCLG2	-	6.58179	-	-	0.297225	0.000788656	0.241872	0.00118983	4.65703	-	-	-	-	-	-	4.73655	-	-	-	-	4.59476	-	-	-	-
ATF7IP2	-	3.25405	-	-	-0.735142	0.0388903	-1.13902	0.00119136	3.54234	-	-	-	-	-	-	3.55815	-	-	-	-	3.45475	-	-	-	-
CACNB3	-	5.70581	-	-	-	-	-0.381021	0.00119136	2.68167	-	-	-	-	-	-	2.57597	-	-	-	-	2.88469	-	-	-	-
VDR	-	2.52598	-	-	-	-	0.93423	0.00119136	2.46666	-	-	-	-	-	-	2.32703	-	-	-	-	2.58153	-	-	-	-
FDX2	-	4.37863	-	-	-	-	0.453134	0.00119136	2.7263	-	-	-	-	-	-	2.7811	-	-	-	-	2.70648	-	-	-	-
NACAD	-	5.53399	-	-	-0.598309	0.0311854	-0.877572	0.00119585	1.31484	-	-	-	-	-	-	1.3982	-	-	-	-	1.5039	-	-	-	-
CEP152	-	5.22865	-	-	-	-	-0.477858	0.00119585	5.13197	-	-	-	-	-	-	5.05236	-	-	-	-	5.23353	-	-	-	-
YRDC	-	4.30673	-	-	-	-	0.646883	0.0011964	4.39533	-	-	-	-	-	-	4.41553	-	-	-	-	4.50372	-	-	-	-
IFI16	-	5.04302	-	-	-	-	0.512089	0.00119719	5.1204	-	-	-	-	-0.543147	0.00872654	5.19336	-	-	-0.668028	0.0386498	4.89359	-	-	-	-
TMEM199	-	5.20514	-	-	0.393691	0.0432748	0.609677	0.00119719	5.07969	-	-	-	-	-	-	5.08654	-	-	-	-	5.09043	-	-	-	-
FANCL	-	5.00795	-	-	-0.321188	0.0388564	-0.489277	0.00119875	2.97917	-	-	-	-	-	-	3.13671	-	-	-	-	2.71715	-	-	-	-
TIMM50	-	6.90869	-	-	0.224971	0.0277589	0.317438	0.00120577	5.16821	-	-	-	-	-	-	5.15155	-	-	-	-	5.2427	-	-	-	-
CFAP298	-	5.92003	-	-	0.292696	0.0372885	0.437983	0.00120622	5.76699	-	-	-	-	-	-	5.86161	-	-	-	-	5.69736	-	-	-	-
ITGB5	-	6.73787	-	-	0.432089	0.0044359	0.446005	0.0012081	6.44847	-	-	-	-	-	-	6.62498	-	-	-	-	6.23626	-	-	-	-
CBX2	-	5.35116	-	-	-	-	-0.433063	0.0012081	-	-	-	-	-	-	-	-	-	-	-	-	-	-	-	-	-
TSPYL1	-	6.87799	-	-	-	-	-0.235145	0.0012081	6.16724	-	-	-	-	-	-	6.16557	-	-	-	-	6.13656	-	-	-	-
DTX4	-	3.04618	-	-	-	-	-1.18377	0.00120841	7.67241	-	-	0.604138	0.0114539	0.790765	0.000828098	7.89944	-	-	0.841951	0.0266386	7.62366	-	-	-	-
RPL37A	-	8.92081	-	-	-0.373535	0.0153075	-0.471019	0.00121411	6.92257	-	-	-	-	-	-	7.03242	-	-	-	-	6.84737	-	-	-	-
MT1X	-	4.71264	-	-	0.522104	0.00672941	0.575279	0.00121851	2.97268	-	-	-	-	-	-	2.75151	-	-	-	-	3.12723	-	-	-	-
HOXA5	-	3.5036	-	-	-1.24997	0.0188854	-1.68233	0.00121907	-	-	-	-	-	-	-	-	-	-	-	-	1.14762	-	-	-	-
SLC5A6	-	6.31951	-	-	0.396298	0.00754127	0.444746	0.00122218	8.18249	-	-	-	-	-	-	8.12139	-	-	-	-	8.26463	-	-	-	-
NR1D2	-	6.01517	-	-	0.241752	0.0150522	0.30285	0.00122742	5.5437	-	-	-	-	-	-	5.48742	-	-	-	-	5.71392	-	-	-	-
HS6ST1	-	6.22039	-	-	-0.259979	0.0276521	-0.367034	0.00122988	5.41955	-	-	-	-	-	-	5.57613	-	-	-	-	5.26703	-	-	-	-
BAIAP2-DT	-	4.63144	-	-	-	-	-0.541434	0.00123492	2.77873	-	-	-	-	-	-	2.77061	-	-	-	-	2.6985	-	-	-	-
MRPL24	-	5.8158	-	-	0.274153	0.0189966	0.358397	0.0012415	4.75624	-	-	-	-	-	-	4.76543	-	-	-	-	4.65417	-	-	-	-
GPATCH4	-	5.72623	-	-	0.482754	0.0167837	0.615986	0.00124185	5.93614	-	-	-	-	-	-	6.07066	-	-	-	-	5.85151	-	-	-	-
ZC3H15	-	6.68436	-	-	0.31038	0.0111004	0.370025	0.00124589	7.29969	-	-	-	-	-	-	7.264	-	-	-	-	7.38587	-	-	-	-
PLS3	-	7.33496	-	-	-	-	-0.239792	0.00124717	2.75587	-	-	-	-	-	-	2.72823	-	-	-	-	2.65148	-	-	-	-
MRPL4	-	6.96063	-	-	0.281711	0.0237729	0.383405	0.00125478	5.12234	-	-	-	-	-	-	5.3158	-	-	-	-	4.96264	-	-	-	-
SLC2A13	-	2.66862	-	-	-	-	1.10151	0.00125583	3.31957	-	-	-	-	-	-	3.22598	-	-	-	-	3.48122	-	-	-	-
CENPF	-	8.78053	-	-	-	-	-0.506477	0.00125583	3.39551	-	-	-	-	-	-	3.38809	-	-	-	-	3.18764	-	-	-	-
GRAMD1B	-	5.23666	-	-	0.438462	0.0453374	0.682024	0.00125907	5.87737	-	-	-	-	-0.373653	0.0267163	5.7455	-	-	-	-	5.95357	-	-	-	-
GAR1	-	5.40699	-	-	0.415843	0.00492923	0.433367	0.0012604	2.29178	-	-	-	-	-	-	2.16601	-	-	-	-	2.33057	-	-	-	-
SIL1	-	4.87948	-	-	0.390322	0.0146331	0.484828	0.0012604	7.46625	-	-	-	-	-	-	7.44676	-	-	-	-	7.45382	-	-	-	-
ZKSCAN3	-	2.97854	-	-	-	-	-0.758416	0.0012621	3.23516	-	-	-	-	-	-	3.14169	-	-	-	-	3.2679	-	-	-	-
COMMD6	-	4.18827	-	-	-	-	-0.821952	0.00126396	3.95216	-	-	-	-	-	-	4.02764	-	-	-	-	3.88515	-	-	-	-
SEPTIN11	-	8.12132	-	-	0.278738	0.000382893	0.203273	0.00126439	6.97633	-	-	0.715138	0.000538076	0.729135	0.000350994	7.0205	0.751348	0.0177473	0.584927	0.0267053	7.07478	-	-	-	-
HTR7	-	0.383749	-	-	1.48095	0.0330928	2.11127	0.00127557	-	-	-	-	-	-	-	-	-	-	-	-	-	-	-	-	-
TLE4	-	5.84852	-	-	-	-	-0.464843	0.00128219	5.5921	-	-	-	-	-	-	5.58327	-	-	-	-	5.62257	-	-	-	-
COL18A1	-	8.25131	-	-	-	-	-0.289769	0.0012825	1.76217	-	-	-	-	-	-	1.73165	-	-	-	-	1.74542	-	-	-	-
PCDH18	Placenta Enhanced	2.90664	-	-	-	-	-0.928328	0.00128414	-	-	-	-	-	-	-	-	-	-	-	-	-	-	-	-	-
GRPEL2	-	5.41644	-	-	-	-	0.544293	0.00128421	4.5304	-	-	-	-	-	-	4.58124	-	-	-	-	4.50626	-	-	-	-
CMTM7	-	4.68827	-	-	0.342398	0.0438948	0.526174	0.00129534	2.58236	-	-	-	-	-	-	2.52829	-	-	-	-	2.60832	-	-	-	-
DNAJC11	-	6.42136	-	-	0.308826	0.0127177	0.373084	0.00131857	6.77883	-	-	-	-	-	-	6.82197	-	-	-	-	6.74931	-	-	-	-
RCL1	-	5.22889	-	-	0.424301	0.0281779	0.593839	0.00131857	5.24542	-	-	-	-	-	-	5.32903	-	-	-	-	5.17835	-	-	-	-
UNC13B	-	5.08056	-	-	-0.237257	0.044443	-0.367517	0.00131857	5.47915	-	-	-	-	-	-	5.46068	-	-	-	-	5.50461	-	-	-	-
TTL	-	6.88627	-	-	-	-	0.279022	0.00132159	5.42502	-	-	-	-	-	-	5.3278	-	-	-	-	5.52453	-	-	-	-
PWP2	-	5.85247	-	-	0.376966	0.0181897	0.484545	0.00132203	2.43702	-	-	-	-	-	-	2.8606	-	-	-	-	1.95093	-	-	-	-
ATXN2L	-	7.69035	-	-	-	-	0.299812	0.00134113	7.75866	-	-	-	-	-	-	7.73586	-	-	-	-	7.82708	-	-	-	-
NLGN2	-	7.85819	-	-	-	-	-0.291695	0.00134113	1.07925	-	-	-	-	-	-	1.00777	-	-	-	-	1.33412	-	-	-	-
ERBB3	-	3.26755	-	-	-	-	-1.46674	0.00134231	8.67379	-	-	-	-	-	-	8.59811	-	-	-	-	8.64113	-	-	-	-
SLC33A1	-	5.51018	-	-	-	-	0.415679	0.00134609	5.14411	-	-	-	-	-	-	5.068	-	-	-	-	5.27434	-	-	-	-
TMX3	-	5.88146	-	-	0.370074	0.0298871	0.522634	0.00134746	5.08965	-	-	-	-	-	-	5.08042	-	-	-	-	5.03565	-	-	-	-
SNHG17	-	5.81129	-	-	-	-	0.386781	0.0013495	2.79718	-	-	-	-	-	-	2.68388	-	-	-	-	2.86481	-	-	-	-
PEBP1	-	7.72241	-	-	-	-	-0.202206	0.00135125	7.21423	-	-	-	-	-	-	7.37697	-	-	-	-	7.08622	-	-	-	-
DUSP10	-	2.67174	-	-	-	-	-0.963191	0.00135125	3.52715	-	-	-	-	-	-	3.64554	-	-	-	-	3.41481	-	-	-	-
MCM4	-	9.24607	-	-	-	-	-0.365382	0.00135347	7.31389	-	-	-	-	-	-	7.44105	-	-	-	-	7.16147	-	-	-	-
C21orf58	-	4.49133	-	-	-0.570548	0.00178517	-0.506442	0.0013537	1.46386	-	-	-	-	-	-	1.39982	-	-	-	-	1.38755	-	-	-	-
SFN	-	1.33388	-	-	-	-	-1.2795	0.00135725	-	-	-	-	-	-	-	-	-	-	-	-	0.348636	-	-	-	-
S100A16	-	7.11397	-	-	0.221238	0.0182792	0.283456	0.00136812	1.88172	-	-	-	-	-	-	1.92265	-	-	-	-	1.78682	-	-	-	-
TP53I13	-	5.74174	-	-	-0.307825	0.0269204	-0.426955	0.00136812	4.36959	-	-	-	-	-	-	4.55984	-	-	-	-	4.05826	-	-	-	-
CNP	-	7.54616	-	-	-	-	-0.313069	0.00136812	5.1927	-	-	-	-	-	-	5.2262	-	-	-	-	5.14256	-	-	-	-
ELF2	-	5.41461	-	-	-	-	-0.38421	0.00136812	5.53189	-	-	-	-	-	-	5.57758	-	-	-	-	5.51993	-	-	-	-
TMEM97	-	6.60839	-	-	-0.330887	0.0127492	-0.398909	0.00137479	2.12567	-	-	-	-	-	-	2.08912	-	-	-	-	2.06127	-	-	-	-
OSBPL6	-	4.7544	-	-	-	-	0.892677	0.00138207	1.54757	-	-	-	-	-	-	1.17128	-	-	-	-	1.81873	-	-	-	-
TBC1D12	-	4.7122	-	-	-0.304369	0.0455754	-0.472415	0.00138479	4.86779	-	-	-	-	-	-	4.8529	-	-	-	-	4.88213	-	-	-	-
SH3RF3	-	5.80873	-	-	0.273126	0.0290371	0.381834	0.00139111	1.78086	-	-	-	-	-	-	1.74903	-	-	-	-	1.82838	-	-	-	-
PHLDB2	-	7.27897	-	-	-	-	-0.399525	0.00139274	8.93353	-	-	-	-	-	-	8.486	-	-	-	-	9.23604	-	-	-	-
ARHGEF40	-	5.95787	-	-	-	-	-0.41177	0.00139411	3.828	-	-	-	-	-	-	3.90161	-	-	-	-	3.81646	-	-	-	-
MRPS2	-	6.13566	-	-	0.394236	0.0085541	0.442644	0.00139985	4.4606	-	-	-	-	-	-	4.63565	-	-	-	-	4.31065	-	-	-	-
DNAAF3	-	2.02211	-	-	-0.993098	0.0211824	-1.33608	0.00139985	-	-	-	-	-	-	-	-	-	-	-	-	-	-	-	-	-
CALR	-	10.0581	-	-	-	-	-0.20735	0.00139985	10.3906	-	-	-	-	-	-	10.4152	-	-	-	-	10.3352	-	-	-	-
UBALD2	-	5.35126	-	-	-	-	0.373621	0.00140354	4.79637	-	-	-	-	-	-	5.18163	-	-	-	-	4.44157	-	-	-	-
POLR1B	-	5.87281	-	-	-	-	0.788314	0.00140354	3.99276	-	-	-	-	-	-	3.90942	-	-	-	-	4.07105	-	-	-	-
KIF1C	-	8.35099	-	-	0.32649	0.0115743	0.385458	0.00140789	7.31943	-	-	-	-	-	-	7.42396	-	-	-	-	7.20389	-	-	-	-
CREM	-	4.08855	-	-	0.368151	0.0349412	0.532507	0.00140967	5.46433	-	-	-	-	-	-	5.36319	-	-	-	-	5.6931	-	-	-	-
COA3	-	5.3949	-	-	-	-	-0.422904	0.00140967	3.74368	-	-	-	-	-	-	3.77783	-	-	-	-	3.78897	-	-	-	-
ZNF91	-	4.24121	-	-	-	-	-0.509163	0.00141156	7.17677	-	-	-	-	-	-	6.98145	-	-	-	-	7.40178	-	-	-	-
PDCD2L	-	4.08035	-	-	0.458254	0.0220967	0.604979	0.00141316	2.67257	-	-	-	-	-	-	2.74133	-	-	-	-	2.65754	-	-	-	-
ALDOA	-	9.57394	-	-	-0.123447	0.044443	-0.188124	0.00142579	8.91231	-	-	-	-	-	-	9.08896	-	-	-	-	8.6992	-	-	-	-
LONRF1	-	3.90315	-	-	-	-	0.908165	0.00142921	5.30747	-	-	-	-	-	-	5.23221	-	-	-	-	5.34992	-	-	-	-
RPL22L1	-	5.59553	-	-	0.426587	0.0352699	0.617301	0.0014349	3.90355	-	-	-	-	-	-	3.87532	-	-	-	-	3.96359	-	-	-	-
MYDGF	-	6.7505	-	-	0.306046	0.00791666	0.338759	0.00143561	5.85672	-	-	-	-	-	-	5.83062	-	-	-	-	5.9191	-	-	-	-
CAMK2N1	-	3.29535	-	-	-	-	0.644504	0.00143832	1.76858	-	-	-	-	-	-	1.93213	-	-	-	-	1.62381	-	-	-	-
NR2C2AP	-	4.5854	-	-	-	-	0.532759	0.00143832	2.43334	-	-	-	-	-	-	2.43763	-	-	-	-	2.5331	-	-	-	-
ACADVL	-	8.37926	-	-	0.294876	0.00861945	0.329937	0.00143856	8.24321	-	-	0.425198	0.0335069	0.612804	0.0016479	8.36258	-	-	0.661602	0.0330912	8.22686	-	-	-	-
ETFA	-	6.79524	-	-	0.260251	0.00788108	0.287635	0.00143856	7.01584	-	-	-	-	-	-	7.19302	-	-	-	-	6.88281	-	-	-	-
CYP26B1	-	2.06269	-	-	-0.9657	0.0146331	-1.19951	0.00143856	1.04289	-	-	-	-	-	-	0.992413	-	-	-	-	0.865739	-	-	-	-
TMEM185B	-	5.58825	-	-	-	-	0.380617	0.00143856	3.77454	-	-	-	-	-	-	3.85188	-	-	-	-	3.66326	-	-	-	-
ZBED4	-	6.16612	-	-	-	-	0.262915	0.00143856	5.32474	-	-	-	-	-	-	5.38822	-	-	-	-	5.30417	-	-	-	-
SLC19A1	-	6.01446	-	-	0.463183	0.0162313	0.576778	0.00144142	5.35677	-	-	0.608819	0.0123095	-	-	5.46226	-	-	-	-	5.37266	-	-	-	-
SLC39A13	-	6.03256	-	-	0.282975	0.0255339	0.383202	0.00144142	4.90942	-	-	-	-	-	-	4.97234	-	-	-	-	4.83972	-	-	-	-
SPIN1	-	6.94016	-	-	-	-	-0.337724	0.00144142	6.53478	-	-	-	-	-	-	6.46314	-	-	-	-	6.61278	-	-	-	-
EIF2A	-	6.46237	-	-	0.278239	0.0142556	0.337813	0.00144433	5.71445	-	-	-	-	-	-	5.67974	-	-	-	-	5.83977	-	-	-	-
NPAS2	-	2.67915	-	-	-	-	1.86347	0.00144609	2.78633	-	-	-	-	-	-	2.49523	-	-	-	-	2.62977	-	-	-	-
CLDN12	-	4.96696	-	-	-	-	0.443114	0.00144981	4.05412	-	-	-	-	-	-	3.92228	-	-	-	-	4.17808	-	-	-	-
SLC4A2	-	6.91115	-	-	-0.345356	0.0426053	-0.523176	0.00145174	7.86583	-	-	-	-	-	-	7.89207	-	-	-	-	7.94146	-	-	-	-
PXMP2	-	4.95263	-	-	-	-	-0.417029	0.00147061	2.42263	-	-	-	-	-	-	2.60236	-	-	-	-	2.18372	-	-	-	-
EPHA4	-	3.98498	-	-	-0.517627	0.0457878	-0.803908	0.00147226	0.77847	-	-	-	-	-	-	0.541773	-	-	-	-	1.05981	-	-	-	-
TTC9	-	2.83783	-	-	-0.693835	0.0224638	-0.925408	0.00148301	5.88564	-	-	-	-	-	-	5.87682	-	-	-	-	5.86751	-	-	-	-
CDC16	-	5.75221	-	-	-	-	0.350759	0.00148301	5.70168	-	-	-	-	-	-	5.67305	-	-	-	-	5.65625	-	-	-	-
TRMT6	-	5.49006	-	-	0.323929	0.0247565	0.434044	0.00148782	5.05056	-	-	-	-	-	-	5.03495	-	-	-	-	5.06806	-	-	-	-
RPIA	-	5.35703	-	-	-	-	0.363965	0.00148845	5.06664	-	-	-	-	-	-	5.21432	-	-	-	-	4.93304	-	-	-	-
NOMO3	-	6.67834	-	-	-	-	0.53628	0.00149887	5.98516	-	-	-	-	-	-	6.10627	-	-	-	-	5.84743	-	-	-	-
MRAS	-	4.65755	-	-	-0.577423	0.0455754	-0.893691	0.00150148	5.48504	-	-	-	-	-	-	5.61267	-	-	-	-	5.43965	-	-	-	-
TAF2	-	7.10628	-	-	-	-	0.28536	0.00150148	5.79678	-	-	-	-	-	-	5.79236	-	-	-	-	5.79286	-	-	-	-
POLR3C	-	5.27733	-	-	-	-	0.430227	0.0015017	4.72436	-	-	-	-	-	-	4.7625	-	-	-	-	4.68232	-	-	-	-
BIRC5	-	8.13364	-	-	-	-	-0.288206	0.00150451	1.17091	-	-	-	-	-	-	0.931237	-	-	-	-	0.972277	-	-	-	-
ITPA	-	5.4519	-	-	0.220127	0.0372389	0.319987	0.00150547	3.48755	-	-	-	-	-	-	3.43459	-	-	-	-	3.50132	-	-	-	-
SULT1A3	-	2.45367	-	-	-	-	-1.24424	0.00150547	2.2994	-	-	-	-	-	-	2.54266	-	-	-	-	1.98115	-	-	-	-
P2RX5	-	5.43085	-	-	0.330856	0.0156147	0.406008	0.00151651	-	-	-	-	-	-	-	-	-	-	-	-	-	-	-	-	-
KRI1	-	6.13251	-	-	-	-	0.464646	0.00152655	5.56135	-	-	-	-	-	-	5.53439	-	-	-	-	5.54866	-	-	-	-
SDC2	-	5.46022	-	-	-	-	-0.698687	0.0015276	4.36571	-	-	-	-	-	-	4.59197	-	-	-	-	4.10557	-	-	-	-
NCR3LG1	-	3.9394	-	-	-	-	0.598319	0.00153056	3.73481	-	-	-	-	-	-	3.67238	-	-	-	-	3.8565	-	-	-	-
MAGED1	-	7.29078	-	-	-	-	-0.328694	0.00153287	6.99133	-	-	-0.691112	0.0254616	-0.883884	0.00285795	7.29108	-	-	-0.570235	0.0330912	6.47207	-	-	-	-
DACT1	-	4.37226	-	-	-	-	-0.625433	0.00153287	3.5402	-	-	-	-	-	-	3.72353	-	-	-	-	3.19756	-	-	-	-
SLC39A10	-	6.76614	-	-	-	-	-0.498248	0.00153287	5.48819	-	-	-	-	-	-	5.47911	-	-	-	-	5.38732	-	-	-	-
CCDC51	-	4.44286	-	-	-	-	0.455083	0.00153287	3.18346	-	-	-	-	-	-	3.16261	-	-	-	-	3.22352	-	-	-	-
PSG1	Placenta Enriched	0.446457	-	-	-	-	-2.12047	0.00154175	8.63489	-	-	-0.436565	0.0206275	-0.37209	0.0452689	8.02908	-	-	-	-	9.07252	-	-	-	-
CAPG	-	6.88728	-	-	-0.198533	0.0358251	-0.286309	0.0015435	7.0421	-	-	-	-	-	-	7.32139	-	-	-	-	6.63897	-	-	-	-
MYO1E	-	5.87693	-	-	-	-	-0.504981	0.00154441	6.31084	-	-	-	-	-	-	6.28823	-	-	-	-	6.28522	-	-	-	-
RTEL1	-	6.5251	-	-	-	-	0.58209	0.0015513	4.72142	-	-	-	-	-	-	4.75322	-	-	-	-	4.74305	-	-	-	-
TBC1D10A	-	4.1007	-	-	-	-	-0.645258	0.00155582	6.66738	-	-	-	-	-	-	6.70248	-	-	-	-	6.64691	-	-	-	-
STING1	-	5.10897	-	-	-	-	-0.45875	0.00155891	0.819616	-	-	-	-	-	-	0.616238	-	-	-	-	1.09391	-	-	-	-
PALM2AKAP2	-	3.69275	-	-	0.913535	0.00497321	0.928059	0.00156088	4.15784	-	-	-	-	-	-	4.437	-	-	-	-	3.77619	-	-	-	-
NPR1	-	4.11209	-	-	-0.408384	0.0330945	-0.582249	0.00156405	1.47784	-	-	-	-	-	-	1.22188	-	-	-	-	1.6946	-	-	-	-
HMGCR	-	5.95643	-	-	-0.332732	0.0269654	-0.453168	0.00156812	6.80161	-	-	-	-	-	-	6.86272	-	-	-	-	6.79065	-	-	-	-
MYEF2	-	6.35675	-	-	-	-	-0.304516	0.00156884	3.56063	-	-	-	-	-	-	3.42949	-	-	-	-	3.53619	-	-	-	-
CXCL6	-	2.219	-	-	1.22167	0.00630434	1.28654	0.00157124	-	-	-	-	-	-	-	-	-	-	-	-	-	-	-	-	-
CORO2B	-	2.18908	-	-	-	-	1.32709	0.00157343	0.897715	-	-	-	-	-	-	0.512636	-	-	-	-	1.23662	-	-	-	-
ARHGEF16	-	2.41231	-	-	-	-	-1.18135	0.00158023	5.63561	-	-	-	-	-	-	5.84685	-	-	-	-	5.41462	-	-	-	-
MIR4435-2HG	-	5.4039	-	-	-	-	0.369168	0.00158565	2.7013	-	-	0.85262	0.037021	-	-	2.24003	-	-	-	-	3.05406	-	-	-	-
UHRF1	-	7.84694	-	-	-	-	-0.18396	0.00159622	1.91299	-	-	-	-	-	-	2.06541	-	-	-	-	1.77293	-	-	-	-
PHC2	-	5.781	-	-	-	-	0.482802	0.001597	5.64997	-	-	-	-	-	-	5.79216	-	-	-	-	5.43391	-	-	-	-
TIAF1	-	2.49054	-	-	-	-	-1.01847	0.00160222	1.49825	-	-	-	-	-	-	1.11903	-	-	-	-	1.84317	-	-	-	-
HIF1A-AS3	-	0.909618	-	-	-	-	-1.42984	0.00160246	-	-	-	-	-	-	-	-	-	-	-	-	-	-	-	-	-
MTG1	-	4.90533	-	-	-	-	0.478626	0.00160955	5.34498	-	-	-	-	-	-	5.41362	-	-	-	-	5.30594	-	-	-	-
NPAS1	-	3.09974	-	-	-	-	0.744316	0.00161187	-	-	-	-	-	-	-	-	-	-	-	-	-	-	-	-	-
CAND1	-	8.0082	-	-	-	-	-0.34499	0.00162162	6.99795	-	-	-	-	-	-	6.93445	-	-	-	-	7.07237	-	-	-	-
CHMP1A	-	6.33707	-	-	-	-	-0.27508	0.00162915	5.75464	-	-	-	-	-	-	5.94864	-	-	-	-	5.52143	-	-	-	-
PRKACA	-	7.38014	-	-	-0.238099	0.0334381	-0.336147	0.00163018	5.82049	-	-	-	-	-	-	5.85581	-	-	-	-	5.74983	-	-	-	-
DPYSL5	-	3.69271	-	-	-1.01774	0.00133931	-0.844085	0.00163066	1.35817	-	-	-	-	-	-	0.989937	-	-	-	-	1.68813	-	-	-	-
CNIH2	-	3.68851	-	-	-	-	-0.657845	0.00163492	-	-	-	-	-	-	-	-	-	-	-	-	-	-	-	-	-
CITED2	-	6.18655	-	-	-	-	-0.339859	0.00163492	8.2066	-	-	-	-	-	-	8.26541	-	-	-	-	8.07014	-	-	-	-
MCM6	-	7.30946	-	-	-	-	-0.229705	0.00163757	5.35293	-	-	-	-	-	-	5.50308	-	-	-	-	5.16397	-	-	-	-
LRP2BP	-	2.57945	-	-	-0.820129	0.00903661	-0.915732	0.00164072	2.39423	-	-	-	-	-	-	2.07152	-	-	-	-	2.53101	-	-	-	-
NOL10	-	6.05147	-	-	0.210567	0.0352699	0.299233	0.0016408	5.89891	-	-	-	-	-	-	5.91881	-	-	-	-	5.88117	-	-	-	-
IQCH	-	1.96669	-	-	-	-	-1.16632	0.00164437	1.40738	-	-	-	-	-	-	1.2095	-	-	-	-	1.41659	-	-	-	-
RNF145	-	6.64082	-	-	-	-	-0.356027	0.00164437	3.35156	-	-	-	-	-	-	3.20881	-	-	-	-	3.42244	-	-	-	-
SEPTIN9	-	8.42939	-	-	-	-	-0.282829	0.00165655	7.63828	-	-	-	-	-	-	7.83856	-	-	-	-	7.51908	-	-	-	-
MT-ND1	-	9.88731	-	-	-	-	-0.212758	0.00166319	10.6883	-	-	-	-	-	-	10.487	-	-	-	-	10.9403	-	-	-	-
MAP4	-	9.20552	-	-	-	-	-0.27029	0.00166507	7.77662	-	-	-	-	-	-	7.96	-	-	-	-	7.5121	-	-	-	-
AARSD1	-	5.07246	-	-	-	-	0.453154	0.00168073	4.00975	-	-	-	-	-	-	4.09784	-	-	-	-	3.87626	-	-	-	-
MGME1	-	5.91	-	-	-	-	-0.313127	0.00168127	4.12194	-	-	-	-	-	-	4.14367	-	-	-	-	4.14946	-	-	-	-
UBE2Q1	-	5.71261	-	-	0.33764	0.0192665	0.42526	0.00168239	6.22173	-	-	-	-	-	-	6.24497	-	-	-	-	6.2515	-	-	-	-
TOB1	-	5.40805	-	-	-	-	-0.372067	0.00168661	2.78443	-	-	-	-	-	-	3.01887	-	-	-	-	2.42365	-	-	-	-
KCTD2	-	5.89894	-	-	-	-	-0.330531	0.00168968	5.01176	-	-	-	-	-	-	5.03947	-	-	-	-	4.99447	-	-	-	-
ERCC6	-	5.10091	-	-	-	-	0.669538	0.00168971	4.46317	-	-	-	-	-	-	4.421	-	-	-	-	4.50851	-	-	-	-
FLYWCH2	-	4.80223	-	-	-	-	-0.42682	0.00169211	2.82467	-	-	-	-	-	-	2.91074	-	-	-	-	2.74436	-	-	-	-
POM121	-	6.84591	-	-	-	-	0.255849	0.00169807	6.54046	-	-	-	-	-	-	6.52988	-	-	-	-	6.56158	-	-	-	-
GPR176	-	6.84178	-	-	0.210963	0.0352699	0.298165	0.00170692	1.60621	-	-	-	-	-	-	1.55036	-	-	-	-	1.67834	-	-	-	-
PPA1	-	6.74203	-	-	0.273214	0.0053781	0.277903	0.00170996	5.51297	-	-	-	-	-	-	5.59273	-	-	-	-	5.47231	-	-	-	-
TNFRSF8	-	0.399113	-	-	-1.2906	0.0256925	-1.79838	0.00171536	0.883447	-	-	-	-	-	-	0.500142	-	-	-	-	1.30668	-	-	-	-
EDEM1	-	6.38793	-	-	-	-	0.591708	0.00171596	7.93091	-	-	-	-	-	-	7.87284	-	-	-	-	8.03735	-	-	-	-
SRM	-	6.76009	-	-	-	-	0.40432	0.00173374	4.65192	-	-	-	-	-	-	4.9448	-	-	-	-	4.3776	-	-	-	-
EEF1D	-	8.62126	-	-	-	-	0.236422	0.00174044	7.27891	-	-	-	-	-	-	7.48548	-	-	-	-	7.12498	-	-	-	-
DNAAF5	-	7.34414	-	-	-	-	0.395309	0.00174044	3.81276	-	-	-	-	-	-	3.90487	-	-	-	-	3.70068	-	-	-	-
LMOD1	-	1.40975	-	-	-	-	-1.32014	0.00174058	2.54369	-	-	-	-	-	-	2.1821	-	-	-	-	2.80672	-	-	-	-
PTGIR	-	2.26155	-	-	-	-	1.08621	0.0017475	0.641639	-	-	-	-	-	-	0.504047	-	-	-	-	0.767626	-	-	-	-
MT-ND5	-	11.4169	-	-	-	-	-0.269469	0.00175812	11.7805	-	-	-	-	-	-	11.6206	-	-	-	-	11.9928	-	-	-	-
E2F7	-	6.00249	-	-	-	-	0.441838	0.00175964	0.855687	-	-	-	-	-	-	0.624957	-	-	-	-	0.992245	-	-	-	-
CAMK2D	-	6.24715	-	-	-	-	-0.324412	0.00175978	2.69914	-	-	-	-	-	-	2.65895	-	-	-	-	2.9348	-	-	-	-
SLC25A1	-	6.62579	-	-	-	-	-0.26649	0.00176916	6.58867	-	-	-	-	0.646656	0.00161048	6.77959	-	-	0.82767	0.00450664	6.56598	-	-	-	-
SH3D19	-	5.92488	-	-	-	-	0.411717	0.00177811	7.90412	-	-	-	-	-	-	7.95273	-	-	-	-	7.8266	-	-	-	-
SEPTIN7	-	8.06425	-	-	-	-	-0.210666	0.00178465	7.12004	-	-	-	-	-	-	7.13165	-	-	-	-	7.0601	-	-	-	-
FADS2	-	6.27344	-	-	-	-	-0.471002	0.00178465	3.49415	-	-	-	-	-	-	3.95255	-	-	-	-	3.0767	-	-	-	-
EXOSC8	-	5.10432	-	-	-	-	0.405899	0.00178754	4.23236	-	-	-	-	-	-	4.11847	-	-	-	-	4.37687	-	-	-	-
HIF1A	-	8.94015	-	-	0.207922	0.00940476	0.22897	0.00178825	6.62137	-	-	-	-	-	-	6.62067	-	-	-	-	6.66527	-	-	-	-
KCNB1	-	2.48097	-	-	-	-	-1.88031	0.00178825	2.75298	-	-	-	-	-	-	2.63025	-	-	-	-	2.7945	-	-	-	-
CDC42BPA	-	6.92284	-	-	-	-	0.321483	0.00179755	5.81255	-	-	-	-	-	-	5.78311	-	-	-	-	5.7778	-	-	-	-
CDC25B	-	7.68802	-	-	-	-	-0.231628	0.00179755	3.8755	-	-	-	-	-	-	3.34212	-	-	-	-	4.28385	-	-	-	-
PCLAF	-	7.03995	-	-	-	-	-0.26625	0.0018083	1.97186	-	-	-	-	-	-	1.52869	-	-	-	-	2.24215	-	-	-	-
TST	-	3.68902	-	-	-	-	-0.790751	0.00181574	2.67559	-	-	-	-	-	-	3.00832	-	-	-	-	2.17806	-	-	-	-
UBIAD1	-	4.83185	-	-	-	-	0.4313	0.00181864	3.87705	-	-	-	-	-	-	3.82323	-	-	-	-	3.94331	-	-	-	-
ADD1	-	8.06993	-	-	-	-	-0.234479	0.00182176	7.76317	-	-	-	-	-	-	7.81685	-	-	-	-	7.64648	-	-	-	-
TIE1	-	4.88053	-	-	0.571613	0.0247565	0.744839	0.00183675	1.91641	-	-	-	-	-	-	1.84272	-	-	-	-	2.03284	-	-	-	-
NAF1	-	4.83094	-	-	-	-	0.441486	0.00183741	3.7917	-	-	-	-	-	-	3.79981	-	-	-	-	3.80579	-	-	-	-
GABARAPL1	-	4.83072	-	-	-0.764464	0.00716937	-0.809402	0.00184543	8.29088	-	-	-	-	-	-	8.08359	-	-	-	-	8.4503	-	-	-	-
C1orf226	-	1.90205	-	-	-0.891142	0.0397301	-1.31485	0.00185195	2.60394	-	-	-	-	-	-	2.53517	-	-	-	-	2.48191	-	-	-	-
HCFC1R1	-	5.56389	-	-	-	-	-0.491129	0.00186759	3.98904	-	-	-	-	-	-	4.13256	-	-	-	-	3.78238	-	-	-	-
NUDC	-	7.65815	-	-	0.268924	0.0103822	0.300056	0.00187096	7.18351	-	-	-	-	-	-	7.20076	-	-	-	-	7.18774	-	-	-	-
PWP1	-	6.48622	-	-	-	-	0.471155	0.00187823	5.76031	-	-	-	-	-	-	5.75119	-	-	-	-	5.76144	-	-	-	-
ATG101	-	5.6616	-	-	0.263253	0.0268666	0.347957	0.00188122	4.82316	-	-	-	-	-	-	4.83558	-	-	-	-	4.86142	-	-	-	-
GABARAP	-	6.98984	-	-	-	-	-0.336167	0.00188122	6.92692	-	-	-	-	-	-	6.95303	-	-	-	-	6.93715	-	-	-	-
CASC3	-	7.95698	-	-	-	-	0.196721	0.00188462	7.61471	-	-	-	-	-	-	7.55117	-	-	-	-	7.70894	-	-	-	-
TVP23B	-	5.77318	-	-	-	-	0.391648	0.00188462	4.48596	-	-	-	-	-	-	4.52195	-	-	-	-	4.52358	-	-	-	-
RDH14	-	4.59273	-	-	-	-	0.523432	0.00188535	5.0001	-	-	-	-	-	-	5.05705	-	-	-	-	4.98245	-	-	-	-
KAZALD1	-	4.05637	-	-	-	-	-0.633997	0.00188855	0.319742	-	-	-	-	-	-	-	-	-	-	-	0.56642	-	-	-	-
SINHCAF	-	5.89783	-	-	0.283045	0.00700046	0.296217	0.00189277	5.94856	-	-	-	-	-	-	5.95399	-	-	-	-	5.92028	-	-	-	-
NOL7	-	6.33071	-	-	0.292702	0.0298871	0.395125	0.00189464	7.19618	-	-	-	-	-	-	7.25003	-	-	-	-	7.22573	-	-	-	-
COLGALT1	-	8.80674	-	-	0.134276	0.0386063	0.190627	0.00189874	6.10974	-	-	-	-	-	-	6.18869	-	-	-	-	6.03393	-	-	-	-
RTCA	-	4.91885	-	-	-	-	0.463743	0.00189874	6.51086	-	-	-	-	-	-	6.50283	-	-	-	-	6.53131	-	-	-	-
TRMU	-	6.0028	-	-	-	-	-0.352297	0.0019196	4.75548	-	-	-	-	-	-	4.6459	-	-	-	-	4.88087	-	-	-	-
STK10	-	6.06192	-	-	0.390656	0.0210426	0.491639	0.00192166	7.01923	-	-	-	-	-	-	6.96454	-	-	-	-	7.07659	-	-	-	-
PAIP2B	-	3.74738	-	-	-	-	-0.497741	0.00192166	2.59091	-	-	-	-	-	-	2.22432	-	-	-	-	2.73555	-	-	-	-
CBX6	-	7.50354	-	-	-	-	0.21815	0.0019265	5.39623	-	-	-	-	-	-	5.41413	-	-	-	-	5.39195	-	-	-	-
DMPK	-	6.03449	-	-	-0.363825	0.0325411	-0.502067	0.0019265	3.47273	-	-	-	-	-	-	3.62801	-	-	-	-	3.34156	-	-	-	-
TMEM43	-	7.20926	-	-	-	-	0.22507	0.00194097	6.59495	-	-	-	-	-	-	6.63317	-	-	-	-	6.55948	-	-	-	-
PSMG3	-	5.66025	-	-	-	-	0.339825	0.00194726	4.33113	-	-	-	-	-	-	4.41962	-	-	-	-	4.28476	-	-	-	-
TSPAN15	-	4.35925	-	-	-	-	-0.597814	0.00194726	4.33331	-	-	-	-	-	-	4.34172	-	-	-	-	4.18621	-	-	-	-
RAB15	-	6.59093	-	-	-	-	-0.405939	0.00195729	7.41132	-	-	-	-	-	-	7.61338	-	-	0.533412	0.0357508	7.26465	-	-	-	-
PEX5	-	6.37973	-	-	-	-	0.327807	0.00195751	4.89817	-	-	-	-	-	-	4.8599	-	-	-	-	5.01829	-	-	-	-
MICOS10	-	5.49543	-	-	-0.409331	0.00707009	-0.428174	0.00195874	3.67488	-	-	-	-	-	-	3.69678	-	-	-	-	3.58842	-	-	-	-
GPR3	-	1.30472	-	-	-	-	1.30923	0.00198233	-	-	-	-	-	-	-	-	-	-	-	-	-	-	-	-	-
EIF3J	-	7.15499	-	-	0.319432	0.0317044	0.434332	0.00198432	5.98526	-	-	-	-	-	-	5.89639	-	-	-	-	6.05843	-	-	-	-
FBXO45	-	5.71426	-	-	0.302847	0.00538909	0.302599	0.00198642	4.07439	-	-	-	-	-	-	3.97435	-	-	-	-	4.25891	-	-	-	-
RPUSD4	-	5.29313	-	-	-	-	0.359109	0.00198758	3.77238	-	-	-	-	-	-	3.80896	-	-	-	-	3.81832	-	-	-	-
UBE4B	-	6.37023	-	-	-0.206404	0.0491537	-0.308974	0.00199343	6.69647	-	-	-	-	-	-	6.75236	-	-	-	-	6.63368	-	-	-	-
MCM3	-	7.81848	-	-	-	-	-0.185929	0.00199343	6.76635	-	-	-	-	-	-	7.07675	-	-	-	-	6.37307	-	-	-	-
BUB3	-	7.32195	-	-	0.210115	0.011702	0.237052	0.0020125	5.29559	-	-	-	-	-	-	5.39053	-	-	-	-	5.20607	-	-	-	-
TRABD2A	-	6.00682	-	-	-0.243996	0.0375982	-0.343465	0.00202255	3.31274	-	-	-	-	-	-	3.1442	-	-	-	-	3.51537	-	-	-	-
LIMS2	-	4.06323	-	-	-	-	-0.756546	0.00202631	1.13077	-	-	-	-	-	-	1.05143	-	-	-	-	1.11998	-	-	-	-
PPFIA4	-	4.32177	-	-	-	-	-1.23859	0.00203421	2.23214	-	-	-	-	-	-	1.777	-	-	-	-	2.64952	-	-	-	-
SUGP2	-	7.51846	-	-	-	-	-0.255175	0.00203875	5.28558	-	-	-	-	-	-	5.33296	-	-	-	-	5.22667	-	-	-	-
DAAM2	-	5.21012	-	-	-	-	-0.521945	0.0020414	2.94166	-	-	-	-	-	-	2.69628	-	-	-	-	2.89509	-	-	-	-
ENOPH1	-	5.34129	-	-	0.31891	0.032748	0.433686	0.0020636	4.97378	-	-	-	-	-	-	5.07805	-	-	-	-	4.94569	-	-	-	-
RAD51D	-	5.42895	-	-	-	-	0.441767	0.0020636	3.77423	-	-	-	-	-	-	3.62328	-	-	-	-	3.97706	-	-	-	-
MRTFA	-	5.93218	-	-	-0.324607	0.0161346	-0.386472	0.00206674	6.18965	-	-	-	-	-	-	6.25436	-	-	-	-	6.03611	-	-	-	-
RAB11FIP2	-	4.34906	-	-	0.480722	0.0105306	0.531217	0.00207583	4.885	-	-	-	-	-	-	4.96268	-	-	-	-	4.7696	-	-	-	-
CLSTN1	-	7.97129	-	-	-0.177082	0.0312639	-0.23869	0.00207583	7.89695	-	-	-	-	-0.460598	0.0304731	8.00943	-	-	-	-	7.65651	-	-	-	-
CAMK2G	-	6.21593	-	-	-	-	-0.306646	0.00208181	7.77183	-	-	-	-	-	-	7.8918	-	-	-	-	7.6878	-	-	-	-
POLR2I	-	5.06847	-	-	-0.66689	0.00131571	-0.535991	0.0020862	4.13791	-	-	-	-	-	-	4.20169	-	-	-	-	4.08796	-	-	-	-
PRELID1	-	7.28563	-	-	-	-	0.296076	0.00210043	6.27343	-	-	-	-	-	-	6.37893	-	-	-	-	6.2744	-	-	-	-
PPP1R15B	-	6.5861	-	-	-	-	0.256094	0.00212091	7.89013	-	-	-	-	-	-	7.7704	-	-	-	-	8.07652	-	-	-	-
VWA1	-	5.17092	-	-	-	-	-0.554766	0.00212179	7.36344	-	-	-	-	-0.472595	0.0358408	7.56956	-	-	-	-	7.00158	-	-	-	-
ZNF853	-	5.53638	-	-	-	-	0.353729	0.00212642	-	-	-	-	-	-	-	-	-	-	-	-	-	-	-	-	-
FLAD1	-	4.8353	-	-	0.414048	0.0156147	0.486474	0.00213272	4.73821	-	-	-	-	-	-	4.78325	-	-	-	-	4.745	-	-	-	-
MRPS25	-	6.06247	-	-	-	-	0.42225	0.00214705	5.69407	-	-	-	-	-	-	5.73701	-	-	-	-	5.68825	-	-	-	-
NR2F2	-	7.23512	-	-	0.347857	0.00219192	0.29947	0.00216157	6.82294	-	-	-	-	-	-	6.87501	-	-	-	-	6.64276	-	-	-	-
SH3D21	-	4.06825	-	-	-0.458245	0.0298871	-0.614444	0.00216499	3.93006	-	-	-	-	-	-	3.74831	-	-	-	-	4.10269	-	-	-	-
RNF14	-	5.2635	-	-	-	-	0.369166	0.00216671	6.5222	-	-	-	-	-	-	6.46234	-	-	-	-	6.59121	-	-	-	-
EIF6	-	7.24128	-	-	0.368093	0.00331128	0.336542	0.00216827	5.50391	-	-	-	-	-	-	5.68319	-	-	-	-	5.33471	-	-	-	-
TMPO-AS1	-	2.98134	-	-	-	-	-0.787015	0.00216857	0.456965	-	-	-	-	-	-	-	-	-	-	-	0.844373	-	-	-	-
UFM1	-	5.42136	-	-	-	-	0.325218	0.00216857	6.48286	-	-	-	-	-	-	6.47401	-	-	-	-	6.45744	-	-	-	-
DHX34	-	5.72683	-	-	-	-	0.30049	0.00218376	5.13999	-	-	-	-	-	-	5.14399	-	-	-	-	5.10184	-	-	-	-
SULF2	-	4.1292	-	-	-1.11492	0.00497444	-1.08394	0.00220742	2.15321	-	-	-	-	-	-	1.8429	-	-	-	-	2.35489	-	-	-	-
NPDC1	-	6.032	-	-	-	-	0.469358	0.00221149	0.477653	-	-	-	-	-	-	0.734975	-	-	-	-	-	-	-	-	-
EMC6	-	5.67866	-	-	-	-	0.382284	0.00221272	5.30485	-	-	-	-	-	-	5.40032	-	-	-	-	5.29819	-	-	-	-
PGF	Placenta Enhanced	3.74615	-	-	-	-	0.624315	0.00221272	9.64717	-	-	-	-	-	-	9.50071	-	-	-	-	9.9223	-	-	-	-
DENND2A	-	3.58364	-	-	-0.554418	0.0433249	-0.80551	0.00221521	3.59758	-	-	-	-	-	-	3.57473	-	-	-	-	3.46416	-	-	-	-
UCHL1	-	8.98841	-	-	-	-	0.228987	0.00222425	1.17044	-	-	-	-	-	-	1.55355	-	-	-	-	0.827004	-	-	-	-
TUBB4B	-	9.54404	-	-	-	-	-0.168107	0.00222489	8.06526	-	-	-	-	-	-	8.25276	-	-	-	-	7.9378	-	-	-	-
LAPTM4A	-	7.72003	-	-	-	-	-0.202112	0.00224499	7.45488	-	-	-	-	-	-	7.45767	-	-	-	-	7.51247	-	-	-	-
CHST11	-	3.44216	-	-	-	-	1.01639	0.00224592	5.52454	-	-	-	-	-	-	5.61424	-	-	-	-	5.46835	-	-	-	-
PXDN	-	8.47145	-	-	-	-	0.261103	0.00224592	2.87772	-	-	-	-	-	-	2.95302	-	-	-	-	2.85389	-	-	-	-
PCED1B	-	0.731968	-	-	-	-	1.67396	0.00225364	1.66074	-	-	-	-	-	-	1.44906	-	-	-	-	1.9338	-	-	-	-
TFAP4	-	4.59057	-	-	0.332489	0.0430157	0.473266	0.00226079	3.99222	-	-	-	-	-	-	3.89387	-	-	-	-	4.08273	-	-	-	-
TOMM34	-	6.79421	-	-	-	-	0.246753	0.00226079	6.06309	-	-	-	-	-	-	6.1645	-	-	-	-	5.83873	-	-	-	-
DDX5	-	9.29807	-	-	0.355664	0.00184115	0.296556	0.00226328	9.85886	-	-	-	-	-	-	9.88017	-	-	-	-	9.81854	-	-	-	-
HOXC4	-	2.85028	-	-	-	-	-1.0579	0.00226328	-	-	-	-	-	-	-	-	-	-	-	-	-	-	-	-	-
AAMP	-	7.07319	-	-	0.605296	0.000273123	0.392685	0.00227492	6.49793	-	-	-	-	-	-	6.49197	-	-	-	-	6.55685	-	-	-	-
PHF13	-	5.51178	-	-	-	-	-0.330587	0.00227511	4.72485	-	-	-	-	-	-	4.7842	-	-	-	-	4.71739	-	-	-	-
ENAH	-	8.01342	-	-	-	-	-0.2687	0.00228836	6.27926	-	-	-	-	-	-	6.14146	-	-	-	-	6.30928	-	-	-	-
DAP3	-	6.38784	-	-	-	-	0.317106	0.00228836	5.78585	-	-	-	-	-	-	5.77793	-	-	-	-	5.88576	-	-	-	-
HGFAC	-	0.36764	-	-	-	-	-1.76104	0.00228836	-	-	-	-	-	-	-	-	-	-	-	-	-	-	-	-	-
PJA2	-	6.88325	-	-	-	-	-0.282176	0.00228836	7.10502	-	-	-	-	-	-	7.04264	-	-	-	-	7.17893	-	-	-	-
CLIP4	-	4.85252	-	-	-	-	0.581438	0.00228878	6.56556	-	-	-	-	-	-	6.46721	-	-	-	-	6.65165	-	-	-	-
TPGS2	-	6.5761	-	-	-	-	-0.399191	0.00228924	5.19261	-	-	-	-	-0.418229	0.0451816	5.20651	-	-	-	-	5.10763	-	-	-	-
DIO2	-	2.47575	-	-	-	-	-2.00599	0.00228933	3.77964	-	-	-	-	-	-	3.69025	-	-	-	-	3.75837	-	-	-	-
SUOX	-	4.54094	-	-	-	-	-0.544554	0.00229058	4.606	-	-	-	-	-	-	4.65558	-	-	-	-	4.5585	-	-	-	-
LRP12	-	5.73724	-	-	-	-	0.457287	0.00229627	3.03737	-	-	-	-	-	-	2.94534	-	-	-	-	3.16287	-	-	-	-
ARIH2	-	6.96254	-	-	-	-	0.259691	0.00231053	6.95012	-	-	-	-	-	-	6.97432	-	-	-	-	6.9706	-	-	-	-
RBX1	-	5.78832	-	-	-	-	-0.302311	0.00231569	4.96634	-	-	-	-	-	-	5.04386	-	-	-	-	4.93283	-	-	-	-
MT-ND2	-	9.55121	-	-	-	-	-0.412581	0.00232513	10.8348	-	-	-	-	-	-	10.7364	-	-	-	-	11.0138	-	-	-	-
MICALL2	-	6.14123	-	-	-	-	-0.552755	0.00232513	1.85251	-	-	-	-	-	-	1.97742	-	-	-	-	1.75833	-	-	-	-
AHCY	-	8.43987	-	-	-	-	0.181382	0.0023375	6.14056	-	-	-	-	-	-	6.17518	-	-	-	-	6.10768	-	-	-	-
RGS10	-	4.37503	-	-	-	-	0.546856	0.0023375	3.27409	-	-	-	-	-	-	3.54063	-	-	-	-	2.88944	-	-	-	-
MCM3AP	-	7.4179	-	-	-	-	0.357432	0.00235416	6.83383	-	-	-	-	-	-	6.97745	-	-	-	-	6.7322	-	-	-	-
KLC2	-	6.35879	-	-	-	-	0.45534	0.00235416	5.02366	-	-	-	-	-	-	5.08431	-	-	-	-	5.01437	-	-	-	-
DZIP1	-	6.47838	-	-	-	-	0.334332	0.00235974	2.91942	-	-	-	-	-	-	2.89677	-	-	-	-	2.88352	-	-	-	-
MVK	-	4.5679	-	-	-	-	-0.381071	0.00235974	4.15244	-	-	-	-	-	-	4.07842	-	-	-	-	4.24924	-	-	-	-
ACTR1A	-	7.60471	-	-	-	-	-0.18749	0.00236449	6.84135	-	-	-	-	-	-	6.88507	-	-	-	-	6.82699	-	-	-	-
IGF2	Placenta Enriched	3.5074	-	-	-	-	-0.781312	0.0023701	11.3135	-	-	-	-	-	-	11.6598	-	-	-	-	10.5421	-	-	-	-
SRPRA	-	7.42025	-	-	0.14205	0.0470533	0.205121	0.00237766	7.34469	-	-	-	-	-	-	7.27951	-	-	-	-	7.43039	-	-	-	-
PACS1	-	7.22862	-	-	-	-	0.266507	0.00237911	6.22475	-	-	0.374017	0.0454017	-	-	6.26371	-	-	-	-	6.11535	-	-	-	-
PNISR	-	6.73522	-	-	-0.213762	0.0272616	-0.275571	0.00238595	7.50943	-	-	-	-	-	-	7.52314	-	-	-	-	7.50698	-	-	-	-
NSRP1	-	5.72285	-	-	0.363676	0.0187803	0.435086	0.00240677	6.92713	-	-	-	-	-	-	6.84771	-	-	-	-	6.99996	-	-	-	-
HOXA9	-	5.4356	-	-	-	-	-0.364454	0.00240677	-	-	-	-	-	-	-	-	-	-	-	-	-	-	-	-	-
ALDOC	-	4.25381	-	-	-	-	-0.845484	0.00242888	1.79866	-	-	-	-	-	-	1.53727	-	-	-	-	2.06178	-	-	-	-
SERPINB1	-	4.54934	-	-	-	-	-0.724309	0.00243247	5.83142	-	-	-	-	-	-	5.98274	-	-	-	-	5.60375	-	-	-	-
SNHG3	-	6.03229	-	-	-	-	0.683633	0.00243644	6.78659	-	-	-	-	-	-	6.83494	-	-	-	-	6.76844	-	-	-	-
ENG	-	6.73332	-	-	-	-	0.340109	0.0024392	7.90008	-	-	-	-	-	-	7.73501	-	-	-	-	8.08852	-	-	-	-
SAMHD1	-	6.66443	-	-	-0.206723	0.0167837	-0.24179	0.00244982	6.00287	-	-	-	-	-	-	6.12319	-	-	-	-	5.83936	-	-	-	-
CALCOCO2	-	6.57931	-	-	-	-	0.271711	0.00244982	7.48776	-	-	-	-	-	-	7.55888	-	-	-	-	7.42123	-	-	-	-
LCP1	-	0.917859	-	-	-	-	1.53521	0.00245416	7.45093	-	-	-	-	-	-	7.62603	-	-	-	-	7.2034	-	-	-	-
FHOD3	-	3.43426	-	-	-	-	0.618186	0.00246754	1.73335	-	-	-	-	-	-	1.29447	-	-	-	-	2.05625	-	-	-	-
GOSR2	-	5.91404	-	-	-	-	0.305787	0.00247151	5.46785	-	-	-	-	-	-	5.46369	-	-	-	-	5.48155	-	-	-	-
MTMR4	-	6.496	-	-	-	-	0.319847	0.00248461	6.47784	-	-	-	-	-	-	6.43773	-	-	-	-	6.58134	-	-	-	-
RPL6	-	10.0486	-	-	0.309122	0.00375947	0.282223	0.00249758	8.00908	-	-	-	-	-	-	8.12534	-	-	-	-	7.91727	-	-	-	-
FKBP10	-	8.31425	-	-	0.20808	0.00966966	0.220612	0.00249758	2.34265	-	-	-	-	-	-	2.14924	-	-	-	-	2.52706	-	-	-	-
SOWAHD	-	0.567368	-	-	-	-	-1.89213	0.0025073	3.081	-	-	-	-	-	-	3.35558	-	-	-	-	2.70056	-	-	-	-
E2F2	-	4.91038	-	-	-0.451191	0.0156147	-0.521107	0.00250962	1.5877	-	-	-	-	-	-	1.37308	-	-	-	-	1.55999	-	-	-	-
MARS2	-	3.69882	-	-	-	-	0.719408	0.00252124	2.23373	-	-	-	-	-	-	2.28695	-	-	-	-	2.08779	-	-	-	-
DNAJC22	-	4.51273	-	-	-	-	-0.715093	0.00252336	1.38454	-	-	-	-	-	-	1.00804	-	-	-	-	1.73351	-	-	-	-
RNH1	-	7.50791	-	-	-	-	0.222473	0.00253523	7.0185	-	-	-	-	-	-	7.16931	-	-	-	-	6.87845	-	-	-	-
DBN1	-	8.55423	-	-	-	-	-0.204352	0.00253523	3.0054	-	-	-	-	-	-	3.30597	-	-	-	-	2.51585	-	-	-	-
EPHX1	-	5.18096	-	-	-	-	-0.526004	0.00254276	4.33037	-	-	-	-	-	-	4.38076	-	-	-	-	4.29114	-	-	-	-
DDX51	-	5.29755	-	-	0.30374	0.030775	0.396833	0.00255284	4.17567	-	-	-	-	-	-	4.17032	-	-	-	-	4.18463	-	-	-	-
MYRF	-	6.17	-	-	-0.265068	0.0216692	-0.324005	0.00255414	2.48374	-	-	-	-	-	-	2.14659	-	-	-	-	2.8853	-	-	-	-
CDR2L	-	6.4436	-	-	-	-	0.30453	0.00257198	4.77865	-	-	-	-	-	-	4.75641	-	-	-	-	4.81211	-	-	-	-
ZNF367	-	5.02238	-	-	-	-	-0.405115	0.00257626	2.74018	-	-	-	-	-	-	3.02077	-	-	-	-	2.33388	-	-	-	-
UGDH	-	6.06459	-	-	-	-	-0.383627	0.00258123	4.12083	-	-	-	-	-	-	4.1432	-	-	-	-	4.04922	-	-	-	-
DYNLL1	-	7.67827	-	-	-	-	-0.207809	0.00258123	5.32142	-	-	-	-	-	-	5.50388	-	-	-	-	5.04761	-	-	-	-
RBM8A	-	7.43435	-	-	0.218102	0.0112716	0.236799	0.00258758	6.34401	-	-	-	-	-	-	6.37723	-	-	-	-	6.37306	-	-	-	-
MOXD1	-	3.51339	-	-	-0.595183	0.0252872	-0.752577	0.00258758	1.03231	-	-	-	-	-	-	0.93647	-	-	-	-	1.16321	-	-	-	-
DIAPH2	-	3.69357	-	-	0.397316	0.0293732	0.512764	0.00258758	6.23442	-	-	-	-	-	-	6.23582	-	-	-	-	6.16026	-	-	-	-
THSD4	-	5.22885	-	-	-	-	0.682202	0.00258758	5.29023	-	-	-	-	-	-	5.10387	-	-	-	-	5.45105	-	-	-	-
ZNF121	-	5.75726	-	-	-	-	0.342381	0.00258758	5.82526	-	-	-	-	-	-	5.73925	-	-	-	-	5.9553	-	-	-	-
SLC25A22	-	5.58854	-	-	-	-	0.5286	0.00258758	3.61548	-	-	-	-	-	-	3.6878	-	-	-	-	3.56066	-	-	-	-
ALDH4A1	-	5.09694	-	-	-	-	-0.63428	0.00258758	6.16186	-	-	-	-	-	-	6.11803	-	-	-	-	6.23912	-	-	-	-
SLC25A3	-	8.9504	-	-	-	-	0.215355	0.00258758	7.24436	-	-	-	-	-	-	7.28758	-	-	-	-	7.21281	-	-	-	-
SSTR2	-	2.92943	-	-	-	-	-1.02981	0.00258758	2.9096	-	-	-	-	-	-	2.26604	-	-	-	-	3.44139	-	-	-	-
HIC1	-	4.47737	-	-	0.526542	0.0142265	0.59212	0.00259364	1.18835	-	-	-	-	-	-	1.11505	-	-	-	-	1.14053	-	-	-	-
GPR180	-	5.0479	-	-	-	-	0.38225	0.00259831	2.92753	-	-	-	-	-	-	3.13669	-	-	-	-	2.70324	-	-	-	-
FAM13B	-	5.30255	-	-	-	-	-0.468636	0.00260108	5.86509	-	-	-	-	-	-	5.91942	-	-	-	-	5.73085	-	-	-	-
PAIP2	-	6.58314	-	-	-	-	-0.270013	0.00260311	7.22302	-	-	-	-	-	-	7.218	-	-	-	-	7.25938	-	-	-	-
MFAP1	-	5.87728	-	-	-	-	-0.267694	0.00260311	7.22358	-	-	-	-	-	-	7.25808	-	-	-	-	7.16606	-	-	-	-
FGD5-AS1	-	7.40904	-	-	-	-	-0.222548	0.00261458	6.14197	-	-	-	-	-	-	6.22343	-	-	-	-	6.08001	-	-	-	-
CYTH3	-	7.95983	-	-	-	-	-0.270038	0.00261458	8.92522	-	-	-	-	-	-	8.81375	-	-	-	-	8.97555	-	-	-	-
HOXA4	-	2.66917	-	-	-0.658884	0.0280205	-0.851298	0.00261486	-	-	-	-	-	-	-	-	-	-	-	-	-	-	-	-	-
FRMPD3	-	0.957366	-	-	-	-	-1.41832	0.00261897	1.15202	-	-	-	-	-	-	0.312228	-	-	-	-	1.91202	-	-	-	-
PSMC5	-	7.59413	-	-	0.196717	0.0344602	0.261421	0.00262685	6.62476	-	-	-	-	-	-	6.56544	-	-	-	-	6.71884	-	-	-	-
NDUFA2	-	5.44775	-	-	-	-	-0.435122	0.00262685	3.87974	-	-	-	-	-	-	3.94765	-	-	-	-	3.88501	-	-	-	-
MRTO4	-	6.34141	-	-	0.40893	0.00564053	0.39606	0.00265277	4.56605	-	-	-	-	-	-	4.61194	-	-	-	-	4.59384	-	-	-	-
HOXB4	-	3.91853	-	-	-	-	0.482353	0.00266072	1.28877	-	-	-	-	-	-	1.36064	-	-	-	-	1.19902	-	-	-	-
HARS1	-	6.88041	-	-	0.214209	0.0155962	0.243986	0.00266454	5.19346	-	-	-	-	-	-	5.24191	-	-	-	-	5.18459	-	-	-	-
SOAT1	-	6.39111	-	-	-	-	0.358612	0.00266454	5.81071	-	-	-	-	-	-	5.96817	-	-	-	-	5.66563	-	-	-	-
SAV1	-	5.53557	-	-	-	-	-0.351817	0.00267286	5.43314	-	-	-	-	-	-	5.29039	-	-	-	-	5.59024	-	-	-	-
GFOD1	-	3.33969	-	-	-	-	0.552324	0.00267705	3.95486	-	-	-	-	-	-	4.11269	-	-	-	-	3.68451	-	-	-	-
GSDMB	-	4.04411	-	-	-	-	-0.699816	0.0026797	3.44342	-	-	-	-	-	-	3.2976	-	-	-	-	3.49923	-	-	-	-
RPUSD3	-	5.43927	-	-	-	-	0.290868	0.00269923	3.94587	-	-	-	-	-	-	4.16471	-	-	-	-	3.73763	-	-	-	-
CSNK2A1	-	7.93914	-	-	-	-	0.238359	0.00270594	6.11357	-	-	-	-	-	-	6.18784	-	-	-	-	6.11487	-	-	-	-
TFE3	-	5.85331	-	-	-	-	0.36355	0.00271257	6.10893	-	-	-	-	-	-	6.15235	-	-	-	-	6.09215	-	-	-	-
CRAT	-	5.80087	-	-	-	-	-0.456385	0.00271296	4.81118	-	-	0.409782	0.026875	0.520068	0.00294017	4.88166	-	-	-	-	4.8875	-	-	-	-
ANKRD16	-	3.38316	-	-	-	-	0.55169	0.00272897	2.34517	-	-	-	-	-	-	2.27823	-	-	-	-	2.33612	-	-	-	-
HMGCS1	-	6.15025	-	-	-	-	-0.364084	0.00273119	6.61597	-	-	-	-	-	-	6.58832	-	-	-	-	6.63843	-	-	-	-
JAG2	-	4.90182	-	-	-	-	-0.827621	0.00273267	2.5379	-	-	-	-	-	-	2.62169	-	-	-	-	2.49206	-	-	-	-
MAP3K5	-	3.23625	-	-	0.734745	0.0182792	0.858926	0.00274633	3.73469	-	-	-	-	-	-	3.88157	-	-	-	-	3.65273	-	-	-	-
C14orf132	-	4.17028	-	-	-	-	-0.703609	0.00275377	1.73756	-	-	-	-	-	-	1.41186	-	-	-	-	1.92691	-	-	-	-
RBP7	-	3.2559	-	-	-	-	-0.697387	0.00276296	-	-	-	-	-	-	-	-	-	-	-	-	-	-	-	-	-
SARAF	-	6.1828	-	-	-	-	-0.270819	0.0027712	7.53897	-	-	-	-	-	-	7.50968	-	-	-	-	7.54359	-	-	-	-
NXN	-	7.01431	-	-	-0.304865	0.049382	-0.437796	0.0027738	0.797277	-	-	-	-	-	-	0.523499	-	-	-	-	1.1029	-	-	-	-
EXT1	-	9.34244	-	-	0.291926	0.00184115	0.236743	0.00279363	3.74689	-	-	-	-	-0.725881	0.0121979	3.60326	-	-	-0.970568	0.0330912	3.76586	-	-	-	-
MAPKAPK3	-	5.16751	-	-	0.36881	0.0136814	0.408293	0.00279363	4.62733	-	-	-	-	-	-	4.62739	-	-	-	-	4.59708	-	-	-	-
UTP15	-	5.34105	-	-	0.331405	0.0473827	0.468828	0.00279363	4.81819	-	-	-	-	-	-	4.81949	-	-	-	-	4.83383	-	-	-	-
ZNF696	-	4.39027	-	-	-	-	0.390199	0.00279363	1.77264	-	-	-	-	-	-	1.67951	-	-	-	-	1.73483	-	-	-	-
TRA2B	-	8.02556	-	-	-	-	0.24101	0.00279827	7.35423	-	-	-	-	-	-	7.34169	-	-	-	-	7.30394	-	-	-	-
FAM89B	-	5.07715	-	-	-0.28366	0.00994426	-0.298145	0.00281782	3.60706	-	-	-	-	-	-	3.87151	-	-	-	-	3.29604	-	-	-	-
UCHL5	-	5.87789	-	-	-	-	0.434243	0.00283092	4.41716	-	-	-	-	-	-	4.39132	-	-	-	-	4.42538	-	-	-	-
TIMM9	-	4.99708	-	-	0.339729	0.0440332	0.471896	0.00283279	3.14801	-	-	-	-	-	-	3.13782	-	-	-	-	3.1459	-	-	-	-
SF3B1	-	8.48267	-	-	-	-	-0.303298	0.00283408	9.24771	-	-	-	-	-	-	9.22252	-	-	-	-	9.24056	-	-	-	-
AP1G2	-	5.62662	-	-	-	-	-0.370816	0.00283974	6.22492	-	-	-	-	-	-	6.33504	-	-	-	-	6.13556	-	-	-	-
SELENOW	-	6.29998	-	-	-	-	-0.283011	0.00284061	4.93681	-	-	-	-	-	-	4.97037	-	-	-	-	4.87405	-	-	-	-
MRPS35	-	6.34023	-	-	-	-	0.295427	0.00284061	5.60162	-	-	-	-	-	-	5.72526	-	-	-	-	5.50978	-	-	-	-
FAM168A	-	7.05361	-	-	-0.281772	0.0122549	-0.30608	0.00284629	5.56784	-	-	-	-	-	-	5.62182	-	-	-	-	5.52766	-	-	-	-
CCT2	-	8.55603	-	-	0.204033	0.0165979	0.232758	0.00284993	6.37452	-	-	-	-	-	-	6.45111	-	-	-	-	6.32473	-	-	-	-
ABCD3	-	6.01664	-	-	-	-	-0.292565	0.00286477	5.41393	-	-	-	-	-	-	5.44729	-	-	-	-	5.40479	-	-	-	-
MAP3K20	-	8.21754	-	-	-	-	0.232973	0.00287073	4.60242	-	-	-	-	-	-	4.54147	-	-	-	-	4.61751	-	-	-	-
C2CD3	-	7.5184	-	-	-	-	-0.332077	0.002889	6.56965	-	-	-	-	-	-	6.33953	-	-	-	-	6.62498	-	-	-	-
SLC44A1	-	5.9311	-	-	-	-	-0.317169	0.002889	7.07182	-	-	-	-	-	-	6.93479	-	-	-	-	7.18802	-	-	-	-
ADSS2	-	6.45574	-	-	0.192905	0.0438733	0.266741	0.0029041	5.54926	-	-	-	-	-	-	5.58581	-	-	-	-	5.53355	-	-	-	-
ZFX	-	6.70441	-	-	-	-	-0.511135	0.00291217	5.9441	-	-	-	-	-	-	5.9073	-	-	-	-	5.97481	-	-	-	-
CCNB1IP1	-	4.88479	-	-	-	-	0.401793	0.00291217	3.49648	-	-	-	-	-	-	3.1856	-	-	-	-	3.78128	-	-	-	-
ZNF652	-	4.85795	-	-	-	-	-0.420831	0.00291495	6.63965	-	-	-	-	-	-	6.66592	-	-	-	-	6.52972	-	-	-	-
ANKRD42	-	4.14912	-	-	-	-	0.470476	0.00291495	3.47402	-	-	-	-	-	-	3.43875	-	-	-	-	3.46023	-	-	-	-
SALL2	-	4.99093	-	-	-	-	-0.408133	0.00291495	1.24466	-	-	-	-	-	-	1.12901	-	-	-	-	1.41565	-	-	-	-
ZZZ3	-	5.4993	-	-	-	-	0.324703	0.0029192	5.90477	-	-	-	-	-	-	5.89893	-	-	-	-	5.96646	-	-	-	-
CDK1	-	7.60206	-	-	-	-	-0.194538	0.00292205	0.54014	-	-	-	-	-	-	0.427316	-	-	-	-	0.457329	-	-	-	-
FBXO5	-	5.70359	-	-	-	-	-0.304715	0.00292701	2.55132	-	-	-	-	-	-	2.66589	-	-	-	-	2.46582	-	-	-	-
ZCCHC24	-	5.17363	-	-	-0.484449	0.0182183	-0.562806	0.00296003	1.33485	-	-	-	-	-	-	1.27898	-	-	-	-	1.5356	-	-	-	-
SLC43A2	-	5.47021	-	-	-	-	0.355687	0.00296232	8.84575	-	-	-	-	-0.426163	0.0400293	8.71597	-	-	-	-	8.91225	-	-	-	-
LMCD1	-	3.85167	-	-	-	-	-0.863681	0.00297109	3.40291	-	-	-	-	-	-	3.47684	-	-	-	-	3.33872	-	-	-	-
TEAD4	-	6.67094	-	-	-	-	0.267047	0.00299402	3.43536	-	-	-	-	-	-	3.64451	-	-	-	-	3.27984	-	-	-	-
PRCP	-	6.43365	-	-	-	-	-0.26846	0.00299803	5.26213	-	-	-	-	-	-	5.59819	-	-	-	-	4.884	-	-	-	-
SNX5	-	7.41536	-	-	0.162554	0.0301034	0.206686	0.00300645	6.6616	-	-	-	-	-	-	6.72004	-	-	-	-	6.58296	-	-	-	-
DAZAP2	-	7.03581	-	-	-	-	-0.360389	0.00301072	6.37644	-	-	-	-	-	-	6.33667	-	-	-	-	6.44944	-	-	-	-
RARA	-	5.40919	-	-	-	-	0.388139	0.00301072	3.14836	-	-	-	-	-	-	3.23985	-	-	-	-	3.07951	-	-	-	-
HOXB-AS3	-	2.46231	-	-	-0.624321	0.0273916	-0.786788	0.00304427	-	-	-	-	-	-	-	-	-	-	-	-	-	-	-	-	-
ZNF496	-	6.72034	-	-	-	-	0.25542	0.00304915	4.57295	-	-	-	-	-	-	4.57109	-	-	-	-	4.45616	-	-	-	-
USP53	-	4.67847	-	-	-	-	0.692385	0.00305879	6.81518	-	-	-	-	-	-	6.82312	-	-	-	-	6.75734	-	-	-	-
MEGF6	-	6.01556	-	-	-0.766886	0.0165526	-0.873672	0.0030724	1.98658	-	-	-	-	-	-	2.28901	-	-	-	-	1.26801	-	-	-	-
B4GAT1	-	5.68467	-	-	-	-	-0.351132	0.00308542	4.31606	-	-	-	-	-	-	4.57573	-	-	-	-	4.04092	-	-	-	-
SOX12	-	6.91398	-	-	-	-	-0.250114	0.00308542	2.71524	-	-	-	-	-	-	3.03165	-	-	-	-	2.23734	-	-	-	-
SGPP1	-	6.1585	-	-	-	-	0.282706	0.00308571	5.98588	-	-	-	-	-	-	5.94342	-	-	-	-	6.07091	-	-	-	-
RPS6KA4	-	6.94866	-	-	0.252784	0.00679337	0.246925	0.00308762	6.50998	-	-	-	-	-	-	6.74517	-	-	-	-	6.27327	-	-	-	-
COX6B1	-	6.42971	-	-	-0.214882	0.037355	-0.285142	0.00308762	5.26067	-	-	-	-	-	-	5.36639	-	-	-	-	5.20746	-	-	-	-
GSTM2	-	2.45923	-	-	-	-	-1.23522	0.00310253	4.90592	-	-	-	-	-	-	4.54625	-	-	-	-	5.23131	-	-	-	-
EEF1G	-	10.2535	-	-	0.220195	0.00396469	0.196794	0.00311421	8.81158	-	-	-	-	-	-	8.98834	-	-	-	-	8.67941	-	-	-	-
BEX1	-	3.46795	-	-	-	-	-0.534472	0.00312294	0.707408	-	-	-	-	-	-	-	-	-	-	-	0.910598	-	-	-	-
S100A6	-	7.04968	-	-	-	-	-0.250221	0.00312294	7.11388	-	-	-	-	-	-	7.22767	-	-	-	-	6.90339	-	-	-	-
MARCKSL1	-	7.43502	-	-	-	-	-0.250501	0.00312294	2.56508	-	-	-	-	-	-	2.82016	-	-	-	-	2.05546	-	-	-	-
DDX18	-	7.09131	-	-	0.24551	0.0152421	0.27237	0.00312863	6.27675	-	-	-	-	-	-	6.24761	-	-	-	-	6.32575	-	-	-	-
ZNF783	-	4.17714	-	-	-	-	0.465343	0.00312863	3.16983	-	-	-	-	-	-	3.10606	-	-	-	-	3.20992	-	-	-	-
PDCD2	-	5.5706	-	-	-	-	0.318838	0.0031404	5.98571	-	-	-	-	-	-	6.01695	-	-	-	-	5.9796	-	-	-	-
ETS2	-	5.69715	-	-	0.252991	0.031613	0.322977	0.00314583	6.64292	-	-	-	-	-	-	6.84139	-	-	-	-	6.38554	-	-	-	-
GADD45B	-	5.86187	-	-	-	-	-0.390368	0.00315463	5.90942	-	-	-	-	-	-	5.98598	-	-	-	-	5.79768	-	-	-	-
QRSL1	-	4.43661	-	-	-	-	0.54163	0.00315463	4.63492	-	-	-	-	-	-	4.5782	-	-	-	-	4.74923	-	-	-	-
NT5C	-	5.37196	-	-	-	-	0.36016	0.00316127	3.37811	-	-	-	-	-	-	3.63599	-	-	-	-	3.21866	-	-	-	-
CTBP2	-	6.6455	-	-	-	-	0.268706	0.00317916	6.24547	-	-	-	-	-	-	6.15856	-	-	-	-	6.33767	-	-	-	-
HECW2	-	3.71991	-	-	-	-	1.18709	0.00320941	3.48068	-	-	-	-	-	-	3.38317	-	-	-	-	3.43797	-	-	-	-
TUBB	-	11.2254	-	-	-	-	-0.140023	0.00321259	8.24972	-	-	-	-	-	-	8.50026	-	-	-	-	7.93827	-	-	-	-
NADK2	-	5.91108	-	-	-	-	0.347304	0.00322589	4.62649	-	-	-	-	-	-	4.65913	-	-	-	-	4.61626	-	-	-	-
PRAG1	-	4.07417	-	-	-	-	-0.54251	0.00322589	4.69118	-	-	-	-	-0.540882	0.0294942	4.91598	-	-	-	-	4.18411	-	-	-	-
CA8	-	1.80845	-	-	-	-	-0.955762	0.00324237	1.5557	-	-	-	-	-	-	1.71196	-	-	-	-	1.43276	-	-	-	-
CD248	-	1.30172	-	-	-	-	-1.62436	0.00324237	1.52143	-	-	-	-	-	-	1.77561	-	-	-	-	1.15441	-	-	-	-
DPY19L3	-	5.22143	-	-	-	-	0.551515	0.00324525	4.60925	-	-	-	-	-	-	4.55129	-	-	-	-	4.67676	-	-	-	-
GAL	-	4.40815	-	-	0.407727	0.0423326	0.550175	0.00325071	-	-	-	-	-	-	-	0.684766	-	-	-	-	-	-	-	-	-
AGFG1	-	6.75825	-	-	-	-	0.266037	0.00325125	7.30802	-	-	-	-	-	-	7.29763	-	-	-	-	7.31679	-	-	-	-
LRRC37A2	-	4.06025	-	-	-	-	-0.52867	0.00327029	4.42107	-	-	-	-	-	-	4.27314	-	-	-	-	4.51322	-	-	-	-
IP6K2	-	6.01128	-	-	-	-	-0.32629	0.00327029	5.51951	-	-	-	-	-	-	5.60088	-	-	-	-	5.41203	-	-	-	-
ENOX1	-	2.12181	-	-	-	-	1.0942	0.00327512	1.15359	-	-	-	-	-	-	0.913483	-	-	-	-	1.46936	-	-	-	-
NPEPPS	-	7.5723	-	-	-0.278418	0.0187713	-0.319694	0.00327931	7.44143	-	-	-	-	-	-	7.45415	-	-	-	-	7.44981	-	-	-	-
ZFR	-	7.79911	-	-	-	-	0.239527	0.00328207	7.81742	-	-	-	-	-	-	7.79424	-	-	-	-	7.81269	-	-	-	-
MPHOSPH6	-	4.1067	-	-	-	-	0.490091	0.00328948	3.589	-	-	-	-	-	-	3.64333	-	-	-	-	3.5977	-	-	-	-
PPP1R9B	-	7.26946	-	-	0.183764	0.0305941	0.231498	0.00328967	6.21098	-	-	-	-	-	-	6.27304	-	-	-	-	6.1672	-	-	-	-
COPS2	-	6.68063	-	-	0.297386	0.00445854	0.269311	0.00329101	6.20148	-	-	-	-	-	-	6.17131	-	-	-	-	6.28558	-	-	-	-
PFKP	-	8.57042	-	-	0.217365	0.010148	0.223722	0.00329101	5.11183	-	-	-	-	-	-	5.2397	-	-	-	-	4.84782	-	-	-	-
WDR83OS	-	6.26107	-	-	-0.243591	0.0444019	-0.333102	0.00329577	4.04888	-	-	-	-	-	-	4.08013	-	-	-	-	4.10213	-	-	-	-
KLF16	-	5.42534	-	-	-	-	0.747606	0.00329577	3.1864	-	-	-	-	-	-	3.32815	-	-	-	-	3.02144	-	-	-	-
UFL1	-	4.72991	-	-	-	-	0.362181	0.00329577	6.95661	-	-	-	-	-	-	6.81643	-	-	-	-	7.01316	-	-	-	-
PCNP	-	7.03879	-	-	0.286002	0.0104383	0.295973	0.00330562	5.61979	-	-	-	-	-	-	5.62125	-	-	-	-	5.63114	-	-	-	-
CYS1	-	2.49113	-	-	-	-	-1.08071	0.00331898	-	-	-	-	-	-	-	-	-	-	-	-	-	-	-	-	-
HSPB11	-	4.63544	-	-	-	-	-0.415363	0.00333384	3.56013	-	-	-	-	-	-	3.60336	-	-	-	-	3.3435	-	-	-	-
PTPRQ	-	2.63048	-	-	-	-	-2.40933	0.00333384	1.81236	-	-	-	-	-	-	1.63237	-	-	-	-	1.86081	-	-	-	-
GULP1	-	5.39175	-	-	-	-	-0.350818	0.00335079	8.18521	-	-	-	-	-	-	7.99107	-	-	-	-	8.44464	-	-	-	-
COPG1	-	7.70788	-	-	-	-	0.196388	0.00335173	8.27869	-	-	-	-	-	-	8.30674	-	-	-	-	8.21994	-	-	-	-
CCT8	-	8.41312	-	-	0.303597	0.00214106	0.24495	0.00336768	6.95734	-	-	-	-	-	-	6.98067	-	-	-	-	6.96944	-	-	-	-
AK5	-	1.13071	-	-	-	-	1.64367	0.00336768	1.70774	-	-	-	-	-	-	1.54481	-	-	-	-	1.91099	-	-	-	-
PREPL	-	6.97199	-	-	-	-	0.241313	0.00336768	5.39289	-	-	-	-	-	-	5.34358	-	-	-	-	5.45741	-	-	-	-
FPGS	-	5.60394	-	-	0.380097	0.0239217	0.454386	0.00336959	3.27627	-	-	-	-	-	-	3.49245	-	-	-	-	3.01259	-	-	-	-
SERF2	-	8.17944	-	-	-0.28578	0.0306497	-0.359501	0.00337841	7.87375	-	-	-	-	-	-	7.91875	-	-	-	-	7.89413	-	-	-	-
SPTBN1	-	8.994	-	-	-	-	-0.220826	0.00337885	8.55188	-	-	-0.469242	0.0335069	-0.586857	0.00564448	8.69714	-	-	-	-	8.23681	-	-	-	-
UBE2F	-	4.82017	-	-	-	-	0.384916	0.00340099	5.7189	-	-	-	-	-	-	5.76941	-	-	-	-	5.55171	-	-	-	-
PODNL1	-	1.17241	-	-	-	-	-1.29607	0.00340218	1.21327	-	-	-	-	-	-	0.793154	-	-	-	-	1.55354	-	-	-	-
PSMD7	-	6.60991	-	-	0.365477	0.0044275	0.328122	0.00340725	8.17702	-	-	-	-	-	-	8.18865	-	-	-	-	8.22173	-	-	-	-
BOLA2	-	4.72738	-	-	0.421635	0.00903661	0.424414	0.00340774	2.86764	-	-	-	-	-	-	3.06859	-	-	-	-	2.83673	-	-	-	-
ASS1	-	3.23611	-	-	-	-	0.738642	0.00340774	4.8679	-	-	-	-	-	-	5.06812	-	-	-	-	4.49444	-	-	-	-
CDK2AP1	-	6.81073	-	-	-	-	-0.221979	0.00340774	4.129	-	-	-	-	-	-	4.32847	-	-	-	-	4.00212	-	-	-	-
LSM3	-	6.03665	-	-	-	-	-0.417293	0.0034082	5.34909	-	-	-	-	-	-	5.32662	-	-	-	-	5.39811	-	-	-	-
SEPTIN6	-	5.21094	-	-	-	-	-0.421222	0.0034082	6.81446	-	-	-	-	-	-	6.86815	-	-	-	-	6.71903	-	-	-	-
USP9X	-	7.82231	-	-	-0.244231	0.0200192	-0.281693	0.00341591	8.45738	-	-	-	-	-	-	8.39885	-	-	-	-	8.50692	-	-	-	-
C12orf29	-	4.80219	-	-	0.411536	0.0288878	0.509791	0.0034224	2.80259	-	-	-	-	-	-	2.75789	-	-	-	-	2.83267	-	-	-	-
CYHR1	-	6.57289	-	-	-0.348898	0.00506444	-0.320371	0.00342294	5.11248	-	-	-	-	-	-	5.1404	-	-	-	-	5.09096	-	-	-	-
EIF3G	-	7.58738	-	-	0.173944	0.0374813	0.226898	0.00342295	7.36188	-	-	-	-	-	-	7.42445	-	-	-	-	7.38251	-	-	-	-
MAFK	-	6.25161	-	-	-	-	-0.25585	0.00342389	7.37309	-	-	-	-	-	-	7.17733	-	-	-	-	7.5946	-	-	-	-
OSBPL3	-	6.22289	-	-	-	-	-0.622189	0.0034327	4.78098	-	-	-	-	-	-	4.9902	-	-	-	-	4.38772	-	-	-	-
ANXA6	-	8.31658	-	-	-	-	-0.202946	0.00344091	8.52116	-	-	-0.461939	0.0363351	-0.66769	0.00204009	8.32734	-	-	-0.53891	0.0374246	8.58821	-	-	-	-
JAG1	-	4.06286	-	-	-	-	0.871922	0.00346123	5.49512	-	-	-	-	-0.410976	0.0207832	5.67269	-	-	-	-	5.10481	-	-	-	-
TLCD4	-	4.62774	-	-	-	-	-0.870766	0.0034634	1.90722	-	-	-	-	-	-	1.64282	-	-	-	-	2.12518	-	-	-	-
NUP155	-	8.07152	-	-	-	-	0.218871	0.00346671	6.06623	-	-	-	-	-	-	6.09078	-	-	-	-	6.04696	-	-	-	-
MYORG	-	4.26157	-	-	-	-	-0.51765	0.00349815	7.37067	-	-	-	-	-	-	7.48863	-	-	-	-	7.16421	-	-	-	-
EIF5A	-	10.0469	-	-	0.242525	0.00633329	0.229476	0.00351388	7.4061	-	-	-	-	-	-	7.49821	-	-	-	-	7.3546	-	-	-	-
TLX1	-	1.9205	-	-	-1.76312	0.008852	-1.76472	0.00351388	-	-	-	-	-	-	-	-	-	-	-	-	-	-	-	-	-
PRPF19	-	7.69427	-	-	0.21311	0.0127028	0.225686	0.00351388	6.12908	-	-	-	-	-	-	6.17651	-	-	-	-	6.11881	-	-	-	-
LRRC58	-	6.99288	-	-	-	-	0.2251	0.00351388	5.77238	-	-	-	-	-	-	5.70117	-	-	-	-	5.87868	-	-	-	-
PARD3B	-	3.66543	-	-	-	-	0.964073	0.00351388	4.21034	-	-	-	-	-	-	4.33169	-	-	-	-	3.96607	-	-	-	-
PHLDA2	Placenta Enhanced	4.29545	-	-	0.382969	0.0499496	0.53047	0.00351687	9.52954	-	-	-	-	-	-	9.61861	-	-	0.665415	0.0134479	9.64217	-	-	-	-
CRABP2	-	1.03328	-	-	-	-	-1.51151	0.00351687	1.87049	-	-	-	-	-	-	2.53137	-	-	-	-	0.99018	-	-	-	-
FAM216A	-	5.12372	-	-	-	-	0.490366	0.00351803	0.915685	-	-	-	-	-	-	0.831796	-	-	-	-	1.03104	-	-	-	-
HSD17B12	-	6.06127	-	-	0.262586	0.0146331	0.284582	0.00352672	3.79568	-	-	-	-	-	-	3.89638	-	-	-	-	3.65141	-	-	-	-
IFITM3	-	6.75111	-	-	-0.318914	0.00598265	-0.29908	0.00353089	4.68955	-	-	-	-	-	-	5.07063	-	-	-	-	3.93064	-	-	-	-
AASDHPPT	-	6.12237	-	-	0.312724	0.00395115	0.274804	0.00353091	5.14197	-	-	-	-	-	-	5.16872	-	-	-	-	5.05215	-	-	-	-
CBS	-	3.86595	-	-	-	-	0.751508	0.00353091	2.79495	-	-	-	-	-	-	3.1334	-	-	-	-	2.35394	-	-	-	-
KIF18B	-	7.46243	-	-	-	-	-0.237214	0.00353182	0.762516	-	-	-	-	-	-	0.513641	-	-	-	-	1.01623	-	-	-	-
TRIM59	-	6.18851	-	-	-	-	-0.451517	0.00353933	1.77198	-	-	-	-	-	-	1.51799	-	-	-	-	2.08304	-	-	-	-
PHF5A	-	5.71306	-	-	0.336912	0.0146351	0.364766	0.00355391	4.39891	-	-	-	-	-	-	4.43243	-	-	-	-	4.42214	-	-	-	-
PRPF4B	-	7.18498	-	-	-	-	-0.23142	0.00355391	7.14056	-	-	-	-	-	-	7.16115	-	-	-	-	7.11259	-	-	-	-
TUBB2B	-	6.43825	-	-	-	-	-0.282084	0.00355391	0.281134	-	-	-	-	-	-	0.384123	-	-	-	-	-	-	-	-	-
RCC2	-	8.00474	-	-	-	-	-0.16003	0.00355583	6.79828	-	-	-	-	-	-	6.8299	-	-	-	-	6.69178	-	-	-	-
FRMD6	-	6.71009	-	-	0.296206	0.00517613	0.27133	0.00356027	5.3727	-	-	-	-	-	-	5.27129	-	-	-	-	5.45799	-	-	-	-
NADSYN1	-	5.00331	-	-	-	-	-0.347946	0.00356027	6.03342	-	-	-	-	-	-	6.08563	-	-	-	-	5.94634	-	-	-	-
ZBED9	-	2.3355	-	-	-	-	1.0315	0.00356188	3.72798	-	-	-	-	-	-	3.59274	-	-	-	-	3.71862	-	-	-	-
UROD	-	6.26013	-	-	0.238012	0.0281404	0.291197	0.00359414	4.86367	-	-	-	-	-	-	5.01558	-	-	-	-	4.68487	-	-	-	-
ELOVL2	Placenta Enhanced	5.84822	-	-	-	-	-0.290972	0.00359686	0.68311	-	-	-	-	-	-	-	-	-	-	-	1.03834	-	-	-	-
MT-ND6	-	9.37548	-	-	-	-	-0.245286	0.00359686	9.79403	-	-	-	-	-	-	9.59859	-	-	-	-	10.002	-	-	-	-
HCN2	-	5.46573	-	-	-0.256594	0.0325411	-0.324069	0.00360892	-	-	-	-	-	-	-	-	-	-	-	-	-	-	-	-	-
TTLL11	-	2.30655	-	-	-	-	0.826047	0.00360892	1.50887	-	-	-	-	-	-	1.42083	-	-	-	-	1.50129	-	-	-	-
LINC01224	-	2.75446	-	-	-	-	-1.10043	0.00363997	2.57706	-	-	-	-	-	-	2.19599	-	-	-	-	2.82858	-	-	-	-
SRF	-	5.88688	-	-	0.225489	0.0253385	0.269353	0.00364831	6.16143	-	-	-	-	-	-	6.18342	-	-	-	-	6.20705	-	-	-	-
MAIP1	-	4.39946	-	-	0.463607	0.0162313	0.509523	0.00366396	3.8227	-	-	-	-	-	-	3.8737	-	-	-	-	3.83608	-	-	-	-
NDUFA1	-	4.30131	-	-	-	-	-0.550501	0.00366396	4.02066	-	-	-	-	-	-	4.05533	-	-	-	-	4.02245	-	-	-	-
TCP1	-	8.22814	-	-	0.307306	0.00762772	0.297876	0.00366544	7.51915	-	-	-	-	-	-	7.52361	-	-	-	-	7.57869	-	-	-	-
BNC1	-	5.72587	-	-	-	-	0.260039	0.00366741	-	-	-	-	-	-	-	-	-	-	-	-	-	-	-	-	-
TPPP3	-	2.26834	-	-	-	-	-0.922188	0.00367835	5.1539	-	-	-	-	-	-	5.06007	-	-	-	-	5.34455	-	-	-	-
ABCA1	-	3.14654	-	-	-	-	1.22671	0.00369738	6.27929	-	-	-	-	-	-	6.43972	-	-	-	-	5.9157	-	-	-	-
CNDP2	-	5.62557	-	-	-	-	0.332484	0.00369759	8.41901	-	-	-	-	-	-	8.61774	-	-	-	-	8.14313	-	-	-	-
ARHGAP45	-	2.88538	-	-	-	-	-0.782675	0.00370682	5.00443	-	-	-	-	-	-	5.23989	-	-	-	-	4.68019	-	-	-	-
HMGN2	-	9.06511	-	-	-	-	-0.17438	0.0037692	8.29943	-	-	-	-	-	-	8.36346	-	-	-	-	8.29681	-	-	-	-
MDH1	-	7.52578	-	-	-	-	-0.226544	0.00378437	6.03281	-	-	-	-	-	-	6.0746	-	-	-	-	5.99931	-	-	-	-
ADO	-	5.20314	-	-	-	-	0.301852	0.00380225	4.24278	-	-	-	-	-	-	4.34362	-	-	-	-	4.21718	-	-	-	-
PSRC1	-	5.3159	-	-	-	-	-0.357197	0.00381445	1.61392	-	-	-	-	-	-	1.37123	-	-	-	-	1.37543	-	-	-	-
PDF	-	3.8894	-	-	-	-	0.562232	0.003822	3.30239	-	-	-	-	-	-	3.32412	-	-	-	-	3.39791	-	-	-	-
DNMT1	-	8.89701	-	-	-	-	0.213099	0.003822	7.9693	-	-	-	-	-	-	8.18313	-	-	-	-	7.56809	-	-	-	-
RUVBL1	-	6.92356	-	-	0.243029	0.0222433	0.281171	0.0038262	4.82652	-	-	-	-	-	-	4.90141	-	-	-	-	4.70898	-	-	-	-
EIF3K	-	6.84516	-	-	0.331732	0.00234913	0.266751	0.00385965	5.69179	-	-	-	-	-	-	5.77805	-	-	-	-	5.65859	-	-	-	-
REEP1	-	2.86424	-	-	-0.720879	0.0260295	-0.867711	0.00386381	2.8219	-	-	-	-	-	-	2.83259	-	-	-	-	2.77608	-	-	-	-
NQO1	-	6.21292	-	-	-	-	0.273275	0.00386381	4.6758	-	-	-	-	-	-	4.73248	-	-	-	-	4.78265	-	-	-	-
RARS1	-	6.82072	-	-	0.263007	0.0189951	0.295182	0.00387908	6.00469	-	-	-	-	-	-	6.04401	-	-	-	-	5.98209	-	-	-	-
PHACTR2	Placenta Group Enriched	5.62443	-	-	-	-	0.574629	0.00389343	7.76443	-	-	-	-	-	-	7.53438	-	-	-	-	7.88637	-	-	-	-
FAM171B	-	3.98871	-	-	-	-	0.424122	0.00389432	5.58087	-	-	-	-	-	-	5.44796	-	-	-	-	5.72887	-	-	-	-
SETD9	-	2.92647	-	-	-	-	0.747046	0.00393181	2.18081	-	-	-	-	-	-	2.24931	-	-	-	-	2.05591	-	-	-	-
DSN1	-	6.79746	-	-	-	-	-0.240051	0.00393181	4.66718	-	-	-	-	-	-	4.64732	-	-	-	-	4.58757	-	-	-	-
DECR1	-	4.1007	-	-	-0.406755	0.042742	-0.540046	0.00393768	4.43465	-	-	-	-	-	-	4.31109	-	-	-	-	4.56345	-	-	-	-
BTN3A2	-	3.77298	-	-	-	-	-0.555587	0.00394419	4.25752	-	-	-	-	-	-	4.36514	-	-	-	-	4.12576	-	-	-	-
KDSR	-	5.17597	-	-	-	-	0.528955	0.00394419	5.48637	-	-	-	-	-	-	5.44638	-	-	-	-	5.56197	-	-	-	-
TMUB2	-	5.48807	-	-	-	-	-0.333001	0.00394464	4.55569	-	-	-	-	-	-	4.59931	-	-	-	-	4.58216	-	-	-	-
CADM4	-	5.21719	-	-	-	-	-0.616316	0.00394581	0.788518	-	-	-	-	-	-	0.795252	-	-	-	-	0.940682	-	-	-	-
PFDN6	-	5.56382	-	-	0.271265	0.0315022	0.335217	0.00394821	4.21783	-	-	-	-	-	-	4.28645	-	-	-	-	4.17612	-	-	-	-
SUCLG1	-	6.73652	-	-	-	-	-0.245364	0.00395888	5.45881	-	-	-	-	-	-	5.50979	-	-	-	-	5.43192	-	-	-	-
MKNK2	-	6.8687	-	-	-0.476596	0.000964927	-0.337014	0.00396223	8.44188	-	-	-	-	0.595455	0.00179476	8.35	-	-	0.691623	0.0201197	8.61863	-	-	-	-
TRAPPC1	-	6.45547	-	-	-	-	-0.231185	0.00396223	4.88968	-	-	-	-	-	-	5.01177	-	-	-	-	4.80123	-	-	-	-
SOD1	-	7.66112	-	-	-	-	-0.190825	0.00396934	8.2812	-	-	-	-	-	-	8.26917	-	-	-	-	8.29372	-	-	-	-
LAMB2	-	7.94873	-	-	-0.413963	0.008852	-0.405586	0.0039733	5.21659	-	-	-	-	-	-	5.39063	-	-	-	-	4.95672	-	-	-	-
YWHAZ	-	9.27865	-	-	-	-	-0.161255	0.00398343	9.76247	-	-	-	-	-	-	9.75168	-	-	-	-	9.77309	-	-	-	-
RLF	-	5.13142	-	-	-	-	-0.286225	0.00399418	6.14344	-	-	-	-	-	-	6.06359	-	-	-	-	6.25107	-	-	-	-
SEPTIN2	-	8.99995	-	-	-	-	-0.209825	0.00403129	7.28585	-	-	-	-	-	-	7.3683	-	-	-	-	7.16066	-	-	-	-
DUSP19	-	1.79968	-	-	-	-	-1.17789	0.00403382	1.2727	-	-	-	-	-	-	0.881884	-	-	-	-	1.61133	-	-	-	-
RTL6	-	6.49743	-	-	-	-	-0.260814	0.00403445	3.58322	-	-	-	-	-	-	3.73487	-	-	-	-	3.25565	-	-	-	-
HOXB5	-	2.72384	-	-	-	-	-0.586804	0.00403445	-	-	-	-	-	-	-	-	-	-	-	-	-	-	-	-	-
MEX3C	-	5.12819	-	-	0.245206	0.0453374	0.326422	0.00404697	4.67107	-	-	-	-	-	-	4.77142	-	-	-	-	4.59077	-	-	-	-
PLGRKT	-	4.77787	-	-	0.339245	0.0263485	0.402612	0.004049	3.75579	-	-	-	-	-	-	3.78367	-	-	-	-	3.78581	-	-	-	-
RNF216	-	7.21353	-	-	-	-	0.237265	0.0040518	5.91398	-	-	-	-	-	-	5.93557	-	-	-	-	5.92696	-	-	-	-
SNX30	-	5.34861	-	-	-	-	-0.653194	0.00405787	3.89753	-	-	-	-	-	-	3.96139	-	-	-	-	3.8459	-	-	-	-
FAM107B	-	5.3845	-	-	-	-	0.439474	0.00405787	7.34817	-	-	-	-	-	-	7.24816	-	-	-	-	7.45469	-	-	-	-
COQ10A	-	3.45817	-	-	-	-	-0.589047	0.00405898	1.30088	-	-	-	-	-	-	1.18495	-	-	-	-	1.63309	-	-	-	-
AKAP1	-	5.87982	-	-	-	-	0.387625	0.0040775	5.40964	-	-	-	-	-	-	5.43693	-	-	-	-	5.42472	-	-	-	-
GRSF1	-	6.85626	-	-	-	-	0.275892	0.00408185	6.49507	-	-	-	-	-	-	6.55405	-	-	-	-	6.42599	-	-	-	-
ARHGEF17	-	7.03116	-	-	-0.362197	0.0128628	-0.37704	0.00408392	4.76095	-	-	-	-	-	-	4.80933	-	-	-	-	4.61306	-	-	-	-
SYT11	-	3.43347	-	-	-	-	-0.523211	0.00408392	1.94679	-	-	-	-	-	-	1.79886	-	-	-	-	2.12428	-	-	-	-
PDE4B	-	3.73618	-	-	-	-	-0.874618	0.00408392	2.14071	-	-	-	-	-	-	2.11964	-	-	-	-	1.85382	-	-	-	-
NBPF9	-	6.65311	-	-	-	-	0.245647	0.00408392	5.85064	-	-	-	-	-	-	5.73846	-	-	-	-	5.94603	-	-	-	-
POLR1E	-	6.042	-	-	-	-	0.328253	0.00409004	3.8465	-	-	-	-	-	-	3.86843	-	-	-	-	3.83967	-	-	-	-
APEX1	-	7.01367	-	-	0.247823	0.00852104	0.240462	0.00409023	5.353	-	-	-	-	-	-	5.49801	-	-	-	-	5.21727	-	-	-	-
NOP58	-	7.06003	-	-	0.261502	0.0148851	0.278115	0.00409023	6.29638	-	-	-	-	-	-	6.21599	-	-	-	-	6.34619	-	-	-	-
C1QTNF6	Placenta Enhanced	4.31478	-	-	-	-	-0.781922	0.00409023	6.84917	-	-	-	-	-0.783367	0.00325716	6.94627	-	-	-	-	6.47151	-	-	-	-
MAP3K9	-	4.90696	-	-	-	-	-0.504497	0.0041014	5.18548	-	-	-	-	-	-	4.91209	-	-	-	-	5.45058	-	-	-	-
HMMR	-	6.33805	-	-	-	-	-0.345509	0.00411346	0.49954	-	-	-	-	-	-	0.552903	-	-	-	-	-	-	-	-	-
SDAD1	-	5.19198	-	-	0.27008	0.0471187	0.361413	0.00411751	5.96403	-	-	-	-	-	-	5.97838	-	-	-	-	6.0046	-	-	-	-
AHNAK2	-	6.36614	-	-	-	-	-0.437396	0.00411818	4.23411	-	-	0.544479	0.0353327	-	-	4.33824	-	-	-	-	4.14146	-	-	-	-
ADAMTSL4	-	5.54237	-	-	-	-	-0.503785	0.00413712	8.61499	-	-	-	-	-	-	8.6891	-	-	-	-	8.49549	-	-	-	-
TEAD3	-	5.18601	-	-	-0.317781	0.0121858	-0.327482	0.00413822	7.36888	-	-	-	-	-	-	7.2867	-	-	-	-	7.4737	-	-	-	-
RAB42	-	2.28099	-	-	-	-	-0.782526	0.0041383	2.85613	-	-	-	-	-	-	3.10518	-	-	-	-	2.56464	-	-	-	-
PRMT5	-	6.61402	-	-	-	-	0.373517	0.0041383	5.67295	-	-	-	-	-	-	5.75269	-	-	-	-	5.62515	-	-	-	-
RPP40	-	3.86318	-	-	-	-	0.557265	0.0041383	2.35239	-	-	-	-	-	-	2.47149	-	-	-	-	2.30848	-	-	-	-
CDC42SE1	-	6.14615	-	-	-	-	0.27823	0.00414067	6.85441	-	-	-	-	-	-	6.7959	-	-	-	-	6.90835	-	-	-	-
USP25	-	5.47006	-	-	-	-	0.416422	0.00414478	7.60069	-	-	-	-	-	-	7.60794	-	-	-	-	7.56831	-	-	-	-
ERP29	-	6.94216	-	-	-	-	0.235405	0.00415102	7.32786	-	-	-	-	-	-	7.36061	-	-	-	-	7.30511	-	-	-	-
CDC123	-	6.5016	-	-	0.278648	0.017889	0.305862	0.00415305	5.39725	-	-	-	-	-	-	5.4623	-	-	-	-	5.30604	-	-	-	-
YWHAH	-	7.73974	-	-	-	-	-0.172167	0.00416843	6.75049	-	-	-	-	-	-	6.92361	-	-	-	-	6.499	-	-	-	-
RPA1	-	8.17984	-	-	-	-	-0.250812	0.00416843	6.2865	-	-	-	-	-	-	6.37954	-	-	-	-	6.22359	-	-	-	-
ZNF146	-	6.92656	-	-	0.222881	0.0499317	0.301064	0.00419552	6.38404	-	-	-	-	-	-	6.36315	-	-	-	-	6.37133	-	-	-	-
CCNH	-	5.1585	-	-	-	-	0.373593	0.00420955	4.83827	-	-	-	-	-	-	4.77093	-	-	-	-	4.89564	-	-	-	-
WDR77	-	5.70181	-	-	0.319191	0.0424714	0.415396	0.00421154	4.72409	-	-	-	-	-	-	4.86967	-	-	-	-	4.72415	-	-	-	-
ALDH1L2	-	3.62471	-	-	-	-	1.02693	0.00421154	3.00366	-	-	-	-	-	-	2.81824	-	-	-	-	3.10389	-	-	-	-
FMNL2	-	6.18199	-	-	-	-	0.319281	0.00422484	8.22402	-	-	-	-	-	-	8.36732	-	-	-	-	7.96694	-	-	-	-
ERRFI1	-	4.24992	-	-	-	-	0.601528	0.00423593	8.1223	-	-	-	-	-	-	7.87193	-	-	-	-	8.23357	-	-	-	-
MAP3K8	-	2.31348	-	-	-	-	-0.841693	0.00423593	5.23817	-	-	-	-	-	-	4.91897	-	-	-	-	5.46053	-	-	-	-
MELTF-AS1	-	2.09344	-	-	-	-	-1.11667	0.00424176	-	-	-	-	-	-	-	-	-	-	-	-	-	-	-	-	-
OTUD4	-	7.10111	-	-	-	-	0.284141	0.00425659	7.0167	-	-	-	-	-	-	6.95792	-	-	-	-	7.05943	-	-	-	-
SPCS2	-	6.51322	-	-	-	-	-0.327556	0.00425659	5.44651	-	-	-	-	-	-	5.42139	-	-	-	-	5.4687	-	-	-	-
CHD3	-	8.49979	-	-	-	-	-0.239235	0.00425659	6.28928	-	-	-	-	-	-	6.25346	-	-	-	-	6.23165	-	-	-	-
UTP23	-	5.63328	-	-	0.548653	0.00563457	0.49699	0.00426291	4.16005	-	-	-	-	-	-	4.16067	-	-	-	-	4.12048	-	-	-	-
CORO6	-	3.74971	-	-	-0.71425	0.0232899	-0.827473	0.00427307	3.83317	-	-	-	-	-	-	3.90627	-	-	-	-	3.48295	-	-	-	-
ACLY	-	8.91989	-	-	0.115866	0.0438385	0.151485	0.00427307	7.53819	-	-	-	-	-	-	7.54166	-	-	-	-	7.54209	-	-	-	-
TEX10	-	5.57597	-	-	-	-	0.29435	0.00429253	6.45421	-	-	-	-	-	-	6.46418	-	-	-	-	6.47	-	-	-	-
SLC39A6	-	6.53217	-	-	-	-	0.242089	0.00429253	5.90229	-	-	-	-	-	-	5.86289	-	-	-	-	5.94885	-	-	-	-
POLH	-	5.79944	-	-	-	-	-0.487024	0.00429253	3.47824	-	-	-	-	-	-	3.29842	-	-	-	-	3.66838	-	-	-	-
PPP1R26	-	6.01123	-	-	-	-	0.265401	0.00429427	3.76586	-	-	-	-	-	-	4.15596	-	-	-	-	3.13468	-	-	-	-
CYBA	-	6.27218	-	-	-	-	-0.239611	0.00430427	5.47527	-	-	-	-	-	-	5.79747	-	-	-	-	5.04986	-	-	-	-
PDSS1	-	3.75693	-	-	-	-	0.537954	0.00430777	1.89882	-	-	-	-	-	-	1.90122	-	-	-	-	1.95767	-	-	-	-
WWC1	-	5.96878	-	-	0.234275	0.0424714	0.303902	0.00431415	7.38762	-	-	-	-	-	-	7.28761	-	-	-	-	7.41688	-	-	-	-
FOXO6	-	2.94018	-	-	-	-	-0.79395	0.00432761	4.38505	-	-	-	-	-	-	4.5661	-	-	-	-	4.34431	-	-	-	-
E2F6	-	4.9541	-	-	-	-	0.399965	0.00432761	4.15625	-	-	-	-	-	-	4.1966	-	-	-	-	4.17968	-	-	-	-
RRAS2	-	6.64124	-	-	0.198049	0.0269654	0.233723	0.00432988	5.59242	-	-	-	-	-	-	5.75206	-	-	-	-	5.44522	-	-	-	-
ATF5	-	5.24479	-	-	0.28597	0.044443	0.374421	0.00434931	4.27887	-	-	-	-	-	-	4.38685	-	-	-	-	4.22256	-	-	-	-
RAB11FIP1	-	6.09127	-	-	-0.284247	0.0227959	-0.324728	0.00435126	8.23767	-	-	-0.532632	0.0035827	-0.753798	7.98e-05	8.306	-	-	-0.647878	0.011505	7.98773	-	-	-	-
CORO1C	-	9.12846	-	-	0.389715	0.00505583	0.344683	0.00435126	7.88206	-	-	-	-	-	-	8.03403	-	-	-	-	7.73364	-	-	-	-
SFRP1	-	6.13591	-	-	0.509048	0.00214106	0.396204	0.00436609	4.0124	-	-	-	-	-	-	4.37697	-	-	-	-	3.27172	-	-	-	-
ELP3	-	4.86635	-	-	-	-	0.369547	0.00436609	5.3282	-	-	-	-	-	-	5.372	-	-	-	-	5.28649	-	-	-	-
CLPTM1L	-	8.15587	-	-	0.213236	0.035744	0.265938	0.00436931	6.76533	-	-	-	-	-	-	6.80427	-	-	-	-	6.75297	-	-	-	-
PIF1	-	5.47912	-	-	-	-	-0.490297	0.00437709	0.828534	-	-	-	-	-	-	-	-	-	-	-	1.29477	-	-	-	-
APP	-	9.63249	-	-	-	-	0.160097	0.00437709	10.3575	-	-	-	-	-	-	10.3195	-	-	-	-	10.3166	-	-	-	-
MXRA8	-	4.80093	-	-	-	-	-0.498555	0.00437709	3.00037	-	-	-	-	-0.77803	0.0459393	3.10384	-	-	-	-	2.72059	-	-	-	-
RAB21	-	6.3984	-	-	-	-	0.366959	0.00438465	7.02574	-	-	-	-	-	-	7.01886	-	-	-	-	6.99822	-	-	-	-
LURAP1L	-	1.78739	-	-	-	-	1.06078	0.00438465	1.36459	-	-	-	-	-	-	1.07823	-	-	-	-	1.57594	-	-	-	-
PLSCR3	-	6.41151	-	-	-	-	0.2945	0.00438966	2.60164	-	-	-	-	-	-	2.68432	-	-	-	-	2.51825	-	-	-	-
ANG	-	0.694499	-	-	-	-	-1.54106	0.00440281	0.530616	-	-	-	-	-	-	-	-	-	-	-	0.731244	-	-	-	-
ZMYND8	-	5.88441	-	-	-	-	-0.358889	0.00442628	6.44965	-	-	-	-	-	-	6.29445	-	-	-	-	6.5336	-	-	-	-
MARCHF2	-	4.04394	-	-	-	-	-0.493811	0.00444284	3.46551	-	-	-	-	-	-	3.58371	-	-	-	-	3.29042	-	-	-	-
LAMTOR1	-	6.56314	-	-	-0.195269	0.0483174	-0.26011	0.00446048	6.1938	-	-	-	-	-	-	6.27045	-	-	-	-	6.14486	-	-	-	-
CYCS	-	7.64123	-	-	0.41174	0.00277657	0.330843	0.00446258	6.16844	-	-	-	-	-	-	6.18959	-	-	-	-	6.26406	-	-	-	-
MIEF1	-	6.19387	-	-	-	-	0.358024	0.00447013	5.95659	-	-	-	-	-	-	5.91888	-	-	-	-	5.95095	-	-	-	-
AK2	-	7.24622	-	-	0.248569	0.0140905	0.25812	0.00449596	5.76839	-	-	-	-	-	-	5.79005	-	-	-	-	5.76621	-	-	-	-
GNPDA1	-	6.33392	-	-	0.408787	0.00213484	0.316249	0.00449941	6.24902	-	-	-	-	-	-	6.23543	-	-	-	-	6.38152	-	-	-	-
TSPAN4	-	6.16873	-	-	0.26015	0.0160031	0.276693	0.00449941	3.11962	-	-	-	-	-	-	3.27411	-	-	-	-	2.8235	-	-	-	-
COPS7A	-	6.46256	-	-	-	-	0.305489	0.00449941	5.29277	-	-	-	-	-	-	5.30522	-	-	-	-	5.31517	-	-	-	-
BZW2	-	6.4695	-	-	0.337598	0.0044275	0.290665	0.00455927	8.00368	-	-	-	-	-	-	7.83544	-	-	-	-	8.15278	-	-	-	-
DCAF8	-	5.87581	-	-	-	-	0.334969	0.00455927	7.42835	-	-	-	-	-	-	7.45242	-	-	-	-	7.33656	-	-	-	-
TMEM160	-	4.97097	-	-	-	-	-0.363597	0.00456595	1.10665	-	-	-	-	-	-	1.30637	-	-	-	-	0.962629	-	-	-	-
KIF13B	-	4.16041	-	-	-0.479755	0.0314756	-0.582872	0.00456671	5.24419	-	-	-	-	-	-	5.25202	-	-	-	-	5.14183	-	-	-	-
EFNB3	-	5.62048	-	-	-	-	-0.321685	0.00456671	-	-	-	-	-	-	-	-	-	-	-	-	0.497993	-	-	-	-
RAD50	-	5.98032	-	-	-	-	0.385761	0.00456985	7.95037	-	-	-	-	-	-	7.86876	-	-	-	-	8.0325	-	-	-	-
MPP1	-	2.80465	-	-	-	-	-0.675578	0.00457425	6.06563	-	-	-	-	-0.467997	0.00457374	6.20439	-	-	-	-	5.81431	-	-	-	-
TMEFF2	-	2.28744	-	-	-	-	-1.49127	0.00458384	-	-	-	-	-	-	-	-	-	-	-	-	-	-	-	-	-
SHISAL1	-	5.04188	-	-	-	-	-0.355027	0.00458442	1.15904	-	-	-	-	-	-	0.660235	-	-	-	-	1.48244	-	-	-	-
CDH13	-	3.45529	-	-	0.638655	0.0191747	0.700027	0.00458842	2.26925	-	-	-	-	-	-	1.8509	-	-	-	-	2.7971	-	-	-	-
ENTPD6	-	6.61135	-	-	-	-	0.318159	0.00458842	5.81912	-	-	-	-	-	-	5.9164	-	-	-	-	5.67147	-	-	-	-
DDN	-	2.51749	-	-	0.809611	0.00443257	0.698384	0.00460389	-	-	-	-	-	-	-	-	-	-	-	-	-	-	-	-	-
CTIF	-	5.80983	-	-	-0.451862	0.0142556	-0.469581	0.00460389	4.4286	-	-	-	-	-	-	4.3772	-	-	-	-	4.35701	-	-	-	-
NMD3	-	6.14507	-	-	-	-	0.31532	0.00460389	5.8913	-	-	-	-	-	-	5.7697	-	-	-	-	6.00953	-	-	-	-
CDC25C	-	4.97522	-	-	-	-	-0.395843	0.00460389	0.710201	-	-	-	-	-	-	0.387297	-	-	-	-	1.07161	-	-	-	-
TMEM258	-	5.10026	-	-	-0.556546	0.00168339	-0.413118	0.00460696	3.65245	-	-	-	-	-	-	3.60604	-	-	-	-	3.7451	-	-	-	-
WDR54	-	5.82421	-	-	-	-	-0.298516	0.00461465	1.45725	-	-	-	-	-	-	1.36419	-	-	-	-	1.44667	-	-	-	-
B3GALT2	-	0.888295	-	-	-	-	-1.48239	0.00461699	-	-	-	-	-	-	-	-	-	-	-	-	-	-	-	-	-
HDGFL2	-	7.02533	-	-	-	-	-0.197867	0.00461699	6.0633	-	-	-	-	-	-	6.19213	-	-	-	-	5.89297	-	-	-	-
MYO5A	-	6.72502	-	-	-	-	0.368432	0.00461699	5.45885	-	-	-	-	-	-	5.43141	-	-	-	-	5.36116	-	-	-	-
SLC16A9	-	3.02748	-	-	-	-	0.933937	0.00462074	-	-	-	-	-	-	-	-	-	-	-	-	-	-	-	-	-
PPM1L	-	4.53452	-	-	-0.620554	0.00658646	-0.567766	0.00463056	3.3575	-	-	-	-	-	-	3.37036	-	-	-	-	3.41906	-	-	-	-
DEPDC1B	-	5.6057	-	-	-0.247095	0.0434143	-0.319673	0.00465194	6.37359	-	-	-	-	-	-	6.01767	-	-	-	-	6.74798	-	-	-	-
AFAP1	-	8.36564	-	-	-	-	-0.224158	0.00465194	4.40843	-	-	-	-	-	-	4.73286	-	-	-	-	3.9303	-	-	-	-
COPS3	-	7.14943	-	-	0.164313	0.0407421	0.208857	0.00465282	5.90419	-	-	-	-	-	-	5.90179	-	-	-	-	5.92189	-	-	-	-
AXIN1	-	6.00445	-	-	-	-	0.260512	0.00466547	5.08445	-	-	-	-	-	-	5.17969	-	-	-	-	4.98812	-	-	-	-
POGLUT1	-	4.64263	-	-	-	-	0.470491	0.00466547	3.48203	-	-	-	-	-	-	3.28893	-	-	-	-	3.69402	-	-	-	-
JPH2	-	3.82754	-	-	-	-	-0.452518	0.00467737	2.06708	-	-	-	-	-	-	1.95248	-	-	-	-	2.0002	-	-	-	-
RECQL4	-	6.89347	-	-	-	-	-0.407848	0.00467737	2.01768	-	-	-	-	-	-	1.89657	-	-	-	-	1.98785	-	-	-	-
PRDX2	-	7.32849	-	-	-	-	-0.216944	0.00467737	4.7974	-	-	-	-	-	-	5.10546	-	-	-	-	4.40789	-	-	-	-
COX20	-	5.24243	-	-	-	-	-0.545382	0.00470901	4.2017	-	-	-	-	-	-	4.29253	-	-	-	-	4.12347	-	-	-	-
CYP27B1	-	0.545393	-	-	-	-	1.28874	0.00470901	1.18473	-	-	-	-	-	-	0.974004	-	-	-	-	1.12302	-	-	-	-
INTS3	-	6.66753	-	-	-	-	-0.224495	0.0047256	6.42649	-	-	-	-	-	-	6.45826	-	-	-	-	6.33285	-	-	-	-
YDJC	-	4.99972	-	-	-	-	0.410509	0.00474091	3.97093	-	-	-	-	-	-	4.04219	-	-	-	-	3.91491	-	-	-	-
PLA2R1	-	0.403141	-	-	-	-	-1.92691	0.0047428	4.12531	-	-	-	-	-	-	4.29604	-	-	-	-	3.65204	-	-	-	-
MGAT5B	-	5.64563	-	-	-	-	-0.376806	0.00478647	1.29515	-	-	-	-	-	-	0.728248	-	-	-	-	1.74708	-	-	-	-
GTPBP3	-	5.75659	-	-	-	-	0.337891	0.00482016	3.24278	-	-	-	-	-	-	3.21525	-	-	-	-	3.20722	-	-	-	-
PSMC3IP	-	5.26635	-	-	-	-	0.292164	0.00482016	2.18584	-	-	-	-	-	-	2.12042	-	-	-	-	2.2365	-	-	-	-
DEPDC7	-	3.66106	-	-	-	-	-0.584416	0.00482113	0.745812	-	-	-	-	-	-	0.860546	-	-	-	-	0.403382	-	-	-	-
PSME1	-	5.98024	-	-	-	-	-0.266896	0.00482186	7.79965	-	-	-	-	-	-	7.9629	-	-	-	-	7.60255	-	-	-	-
P2RY11	-	3.40138	-	-	-	-	0.577968	0.00483034	2.84642	-	-	-	-	-	-	2.87847	-	-	-	-	2.62715	-	-	-	-
FAM53C	-	6.55173	-	-	-0.223935	0.0201799	-0.246074	0.00483202	5.33626	-	-	-	-	-	-	5.32595	-	-	-	-	5.34551	-	-	-	-
SHC3	-	4.6433	-	-	-	-	-0.726675	0.00485264	1.563	-	-	-	-	-	-	1.11116	-	-	-	-	1.85317	-	-	-	-
OLFML3	-	0.736936	-	-	-	-	-1.34402	0.00485732	1.18019	-	-	-	-	-	-	1.04538	-	-	-	-	1.03071	-	-	-	-
GINS1	-	6.69983	-	-	-	-	-0.313815	0.004875	2.14902	-	-	-	-	-	-	2.19654	-	-	-	-	2.13087	-	-	-	-
OST4	-	6.4893	-	-	-	-	-0.285562	0.00489179	5.06091	-	-	-	-	-	-	5.14832	-	-	-	-	4.99903	-	-	-	-
ELAVL1	-	5.92083	-	-	-	-	0.421052	0.00489475	5.1569	-	-	-	-	-	-	5.20096	-	-	-	-	5.1308	-	-	-	-
ATF7IP	-	6.56058	-	-	-0.405572	0.0161526	-0.426995	0.00490326	6.89677	-	-	-	-	-	-	6.84453	-	-	-	-	6.88307	-	-	-	-
SOCS5	-	5.55864	-	-	-	-	-0.34101	0.00491517	4.05985	-	-	-	-	-	-	3.93927	-	-	-	-	4.18253	-	-	-	-
MAP1A	-	3.9225	-	-	-	-	-0.447778	0.0049221	2.77648	-	-	-	-	-	-	2.62648	-	-	-	-	2.96237	-	-	-	-
POLR1C	-	4.82303	-	-	0.465581	0.044895	0.600097	0.00492526	3.54332	-	-	-	-	-	-	3.58276	-	-	-	-	3.5108	-	-	-	-
ARL13B	-	5.18724	-	-	-	-	0.28271	0.00492642	1.58936	-	-	-	-	-	-	1.46214	-	-	-	-	1.48081	-	-	-	-
SEC23A	-	7.59365	-	-	-	-	-0.21015	0.00494818	5.30358	-	-	-	-	-	-	5.15442	-	-	-	-	5.46811	-	-	-	-
CLUL1	-	0.258252	-	-	-1.50995	0.0107966	-1.49867	0.0049567	0.352968	-	-	-	-	-	-	0.434561	-	-	-	-	0.568095	-	-	-	-
TLNRD1	-	5.86876	-	-	-	-	0.263541	0.00495969	4.29053	-	-	-	-	-	-	4.32581	-	-	-	-	4.28955	-	-	-	-
GJA1	-	5.90354	-	-	0.322848	0.0353716	0.394361	0.00496316	5.73776	-	-	-	-	-	-	5.75894	-	-	-	-	5.60236	-	-	-	-
GALE	-	5.38672	-	-	-	-	0.413744	0.00496316	5.58918	-	-	-	-	-	-	5.61895	-	-	-	-	5.51986	-	-	-	-
FOXM1	-	8.20535	-	-	-	-	-0.168863	0.0049674	2.22824	-	-	-	-	-	-	1.92099	-	-	-	-	2.43656	-	-	-	-
NCOA4	-	7.00714	-	-	-	-	-0.223298	0.00497035	7.80971	-	-	-	-	-	-	7.79902	-	-	-	-	7.81776	-	-	-	-
ADAMTSL1	-	4.27295	-	-	-	-	0.68784	0.00498199	2.90501	-	-	-	-	-	-	2.7651	-	-	-	-	3.12475	-	-	-	-
TNPO2	-	7.66663	-	-	0.203239	0.0493855	0.266963	0.00498266	5.58128	-	-	-	-	-	-	5.62374	-	-	-	-	5.56755	-	-	-	-
QRICH2	-	3.05733	-	-	-	-	-0.610132	0.00500154	2.3227	-	-	-	-	-	-	2.34334	-	-	-	-	2.32876	-	-	-	-
ZNF76	-	4.00413	-	-	-0.581538	0.00718911	-0.534361	0.00500474	5.4715	-	-	-	-	-	-	5.37654	-	-	-	-	5.61433	-	-	-	-
[truncated: 2,478 more rows]

## Sheet: Paper Info
Title:	Mono(2-ethylhexyl) phthalate induces transcriptomic changes in placental cells based on concentration, fetal sex, and trophoblast cell type
Authors:	Samantha Lapehn, Scott Houghtaling, Kylia Ahuna, Leena Kadam, James W. MacDonald, Theo K. Bammler, Kaja Z. LeWinn, Leslie Myatt, Sheela Sathyanarayana, Alison G. Paquette
Corersponding Author Email:	alison.paquette@seattlechildrens.org
Corresponding Author Affiliations:	Seattle Children's Research Institute
	University of Washington
