# Supplementary material for: Mono(2-ethylhexyl) phthalate induces transcriptomic changes in placental cells based on concentration, fetal sex, and trophoblast cell type
Source: Arch Toxicol. 2023 Jan 25;97(3):831–47. doi: 10.1007/s00204-023-03444-0 (PMC9968694; doi:10.1007/s00204-023-03444-0)
Supplement: Supplementary file 4 — Supplementary file4 (XLSX 22 KB) Online Resource 4 Full list of significant (FDR<0.05) KEGG pathways for 90µM and 180µM MEHP in HTR-8/SVneo cells. Pathway gene number indicates the size of the KEGG pathway [file 204_2023_3444_MOESM4_ESM.xlsx]

## Sheet: Online Resource 4
Online Resource 4: Full list of signfiicant (FDR<0.05) KEGG pathways for 90µM and 180µM MEHP in HTR-8/SVneo cells. Pathway gene number indicates the size of the KEGG pathway.
KEGG Pathway	Pathway Gene Number	90µM MEHP		180µM MEHP
		Direction	FDR	Direction	FDR
Inflammatory mediator regulation of TRP channels	72	Up	0.000120796	-	-
Hematopoietic cell lineage	41	Up	0.000739312	Down	0.0103446
D-Amino acid metabolism	3	Up	0.000767965	Up	0.0072584
Calcium signaling pathway	148	Up	0.00118389	Up	0.00268851
Circadian entrainment	65	Up	0.00118389	-	-
Protein export	23	Up	0.00118389	Up	0.0176745
Dopaminergic synapse	99	Up	0.00118389	Up	0.0359495
ErbB signaling pathway	74	Up	0.00118389	Up	0.00634121
Ras signaling pathway	171	Up	0.00118389	Up	0.0292684
Focal adhesion	164	Up	0.00118389	-	-
cGMP-PKG signaling pathway	115	Up	0.00201969	-	-
Spliceosome	128	Up	0.00211345	Up	0.00261509
Biosynthesis of unsaturated fatty acids	24	Up	0.0021866	-	-
MAPK signaling pathway	232	Up	0.00324329	-	-
Vascular smooth muscle contraction	89	Up	0.00360115	Down	0.0149046
Olfactory transduction	23	Up	0.00464449	-	-
Protein digestion and absorption	48	Down	0.00480625	-	-
mRNA surveillance pathway	86	Up	0.00480625	-	-
Signaling pathways regulating pluripotency of stem cells	103	Up	0.00677949	-	-
Long-term potentiation	52	Up	0.00677949	Up	0.038505
Neurotrophin signaling pathway	109	Up	0.00677949	Up	0.0334295
GABAergic synapse	57	Up	0.00912875	Up	0.00864128
Regulation of actin cytoskeleton	170	Up	0.0109016	-	-
Wnt signaling pathway	122	Up	0.0109016	-	-
Platelet activation	88	Up	0.0133339	-	-
Neuroactive ligand-receptor interaction	106	Up	0.0172895	Up	0.0103446
Glycosylphosphatidylinositol (GPI)-anchor biosynthesis	25	Down	0.0173342	Down	0.0309631
Tyrosine metabolism	15	Up	0.0173342	-	-
GnRH signaling pathway	73	Up	0.017345	-	-
Amino sugar and nucleotide sugar metabolism	43	Up	0.0178327	-	-
Glycosaminoglycan biosynthesis chondroitin sulfate/dermatan sulfate	18	Down	0.0187777	Down	0.000936617
Cytokine-cytokine receptor interaction	100	Up	0.0207139	-	-
Aminoacyl-tRNA biosynthesis	44	Up	0.0207139	-	-
Linoleic acid metabolism	7	Up	0.0207139	Down	0.010858
Ribosome biogenesis in eukaryotes	72	Up	0.0221885	-	-
Phenylalanine, tyrosine and tryptophan biosynthesis	3	Up	0.0226354	Up	0.00649941
Complement and coagulation cascades	37	Up	0.0226354	Up	0.0271645
Phospholipase D signaling pathway	109	Up	0.0239265	-	-
Aldosterone synthesis and secretion	68	Up	0.0239265	Up	0.00618657
Glycosphingolipid biosynthesis ganglio series	13	Up	0.0250929	Down	0.000987538
Endocrine and other factor-regulated calcium reabsorption	36	Up	0.0287032	-	-
Retrograde endocannabinoid signaling	100	Up	0.0290251	-	-
Tight junction	132	Up	0.0299629	Down	0.00684245
Gastric acid secretion	46	Up	0.0304358	-	-
Endocytosis	221	Up	0.0355304	-	-
Other types of O-glycan biosynthesis	40	Down	0.0366741	-	-
Glycerolipid metabolism	45	Up	0.0430286	-	-
Hippo signaling pathway	126	Up	0.0460166	-	-
Glycosaminoglycan biosynthesis keratan sulfate	13	-	-	Up	5.17272e-05
Axon guidance	150	-	-	Up	5.17272e-05
Neomycin, kanamycin and gentamicin biosynthesis	3	-	-	Up	5.55098e-05
Adipocytokine signaling pathway	50	-	-	Up	6.71498e-05
Galactose metabolism	21	-	-	Up	0.000133157
Lysosome	117	-	-	Down	0.000133157
Base excision repair	33	-	-	Up	0.000150165
Oxidative phosphorylation	108	-	-	Up	0.000156074
Mucin type O-glycan biosynthesis	26	-	-	Down	0.000156074
Cholinergic synapse	88	-	-	Up	0.000156074
N-Glycan biosynthesis	46	-	-	Up	0.000258549
Longevity regulating pathway	76	-	-	Up	0.000258549
Protein processing in endoplasmic reticulum	154	-	-	Down	0.000287646
Longevity regulating pathway multiple species	51	-	-	Up	0.000361142
Mismatch repair	22	-	-	Up	0.000366167
Cardiac muscle contraction	51	-	-	Up	0.000366167
Proteasome	43	-	-	Up	0.000398792
Vasopressin-regulated water reabsorption	37	-	-	Up	0.000423039
Notch signaling pathway	52	-	-	Up	0.000445434
Synaptic vesicle cycle	52	-	-	Up	0.000513566
Alanine, aspartate and glutamate metabolism	29	-	-	Up	0.000513566
Biosynthesis of amino acids	58	-	-	Up	0.000531401
Carbon metabolism	93	-	-	Up	0.000619038
PI3K-Akt signaling pathway	256	-	-	Up	0.000619038
Riboflavin metabolism	6	-	-	Down	0.000619038
Cell cycle	120	-	-	Up	0.000722618
Basal transcription factors	40	-	-	Down	0.000765078
Butanoate metabolism	21	-	-	Down	0.000788656
Ubiquinone and other terpenoid-quinone biosynthesis	10	-	-	Down	0.000805979
TNF signaling pathway	89	-	-	Up	0.000842189
Thyroid hormone signaling pathway	103	-	-	Up	0.000842189
Regulation of lipolysis in adipocytes	34	-	-	Up	0.000923847
Other glycan degradation	16	-	-	Down	0.000923847
Proximal tubule bicarbonate reclamation	13	-	-	Up	0.000923847
HIF-1 signaling pathway	86	-	-	Up	0.000936617
Carbohydrate digestion and absorption	22	-	-	Up	0.000936617
mTOR signaling pathway	135	-	-	Up	0.000936617
Autophagy other	30	-	-	Up	0.000936617
RNA degradation	72	-	-	Up	0.000936617
Osteoclast differentiation	87	-	-	Up	0.000936617
Nucleocytoplasmic transport	100	-	-	Up	0.000964858
Glucagon signaling pathway	79	-	-	Up	0.00112758
Growth hormone synthesis, secretion and action	93	-	-	Up	0.00112758
Starch and sucrose metabolism	20	-	-	Up	0.00115251
Phosphatidylinositol signaling system	84	-	-	Up	0.00115957
Glycerophospholipid metabolism	70	-	-	Up	0.00124721
Thyroid hormone synthesis	47	-	-	Up	0.00126238
ABC transporters	29	-	-	Up	0.00148325
Pantothenate and CoA biosynthesis	16	-	-	Down	0.00174241
Hippo signaling pathway multiple species	27	-	-	Down	0.0018768
AMPK signaling pathway	101	-	-	Up	0.00214452
Glycine, serine and threonine metabolism	27	-	-	Down	0.00215664
Thiamine metabolism	11	-	-	Down	0.00228764
Autophagy animal	127	-	-	Up	0.0026048
Mitophagy animal	63	-	-	Up	0.0026048
Nicotinate and nicotinamide metabolism	27	-	-	Down	0.0026048
Ferroptosis	31	-	-	Up	0.0026048
beta-Alanine metabolism	25	-	-	Down	0.00261509
Parathyroid hormone synthesis, secretion and action	84	-	-	Up	0.002669
Lysine degradation	57	-	-	Down	0.002669
Lipoic acid metabolism	3	-	-	Down	0.002669
DNA replication	35	-	-	Up	0.002669
Nucleotide excision repair	44	-	-	Up	0.002669
Relaxin signaling pathway	106	-	-	Up	0.002669
Thermogenesis	191	-	-	Up	0.00268851
Bile secretion	33	-	-	Up	0.00268851
Ribosome	128	-	-	Up	0.0030421
Insulin secretion	53	-	-	Up	0.0030421
Sulfur metabolism	9	-	-	Up	0.00317529
Chemokine signaling pathway	115	-	-	Up	0.00317529
Sphingolipid metabolism	39	-	-	Down	0.00317529
VEGF signaling pathway	49	-	-	Up	0.00398827
Glycosphingolipid biosynthesis globo and isoglobo series	12	-	-	Down	0.00455865
Aldosterone-regulated sodium reabsorption	26	-	-	Up	0.0050739
Adrenergic signaling in cardiomyocytes	107	-	-	Up	0.00548548
Cortisol synthesis and secretion	44	-	-	Up	0.0057257
Toll-like receptor signaling pathway	65	-	-	Up	0.00589895
Arginine biosynthesis	15	-	-	Up	0.00634121
Collecting duct acid secretion	19	-	-	Up	0.00634121
Arginine and proline metabolism	39	-	-	Down	0.00794702
Citrate cycle (TCA cycle)	28	-	-	Up	0.00821828
Fanconi anemia pathway	53	-	-	Up	0.00828307
Fructose and mannose metabolism	26	-	-	Up	0.00830818
Metabolism of xenobiotics by cytochrome P450	24	-	-	Down	0.00864128
ECM-receptor interaction	63	-	-	Down	0.00968335
Hedgehog signaling pathway	47	-	-	Up	0.00972161
Renin-angiotensin system	11	-	-	Down	0.00989328
RIG-I-like receptor signaling pathway	50	-	-	Up	0.0103446
Melanogenesis	73	-	-	Up	0.010858
T cell receptor signaling pathway	72	-	-	Up	0.0114092
NF-kappa B signaling pathway	70	-	-	Up	0.0114411
Phosphonate and phosphinate metabolism	5	-	-	Up	0.0114411
2-Oxocarboxylic acid metabolism	17	-	-	Up	0.0122196
Insulin signaling pathway	114	-	-	Up	0.0128482
Leukocyte transendothelial migration	77	-	-	Up	0.0128654
Progesterone-mediated oocyte maturation	85	-	-	Up	0.013146
PPAR signaling pathway	47	-	-	Down	0.0134042
Biosynthesis of nucleotide sugars	34	-	-	Up	0.0139756
Estrogen signaling pathway	94	-	-	Up	0.0141752
Cellular senescence	141	-	-	Down	0.0149046
Cytosolic DNA-sensing pathway	37	-	-	Up	0.0149046
Inositol phosphate metabolism	66	-	-	Up	0.0154721
Intestinal immune network for IgA production	19	-	-	Up	0.0159954
p53 signaling pathway	65	-	-	Up	0.0181931
Folate biosynthesis	19	-	-	Down	0.0210136
Antigen processing and presentation	40	-	-	Down	0.0234459
Ubiquitin mediated proteolysis	135	-	-	Up	0.0234459
Porphyrin metabolism	20	-	-	Up	0.0241311
B cell receptor signaling pathway	52	-	-	Up	0.0241311
JAK-STAT signaling pathway	91	-	-	Up	0.0247288
Drug metabolism other enzymes	42	-	-	Up	0.0251842
Biosynthesis of cofactors	118	-	-	Up	0.0273425
Pyrimidine metabolism	47	-	-	Up	0.0318205
Histidine metabolism	12	-	-	Down	0.0318472
Th1 and Th2 cell differentiation	58	-	-	Up	0.0318978
cAMP signaling pathway	131	-	-	Up	0.0318978
Primary bile acid biosynthesis	8	-	-	Up	0.0337536
Apoptosis	116	-	-	Up	0.0359495
IL-17 signaling pathway	59	-	-	Up	0.0372411
Steroid hormone biosynthesis	17	-	-	Up	0.0372411
Neutrophil extracellular trap formation	92	-	-	Up	0.0381887
Mineral absorption	33	-	-	Up	0.0381887
Mannose type O-glycan biosynthesis	21	-	-	Up	0.0408381
Fatty acid degradation	33	-	-	Down	0.0422495
FoxO signaling pathway	111	-	-	Up	0.0422495
Fat digestion and absorption	16	-	-	Down	0.0448509
Glycolysis / Gluconeogenesis	41	-	-	Up	0.0448509
Tryptophan metabolism	28	-	-	Down	0.0448509

## Sheet: Paper Info
Title:	Mono(2-ethylhexyl) phthalate induces transcriptomic changes in placental cells based on concentration, fetal sex, and trophoblast cell type
Authors:	Samantha Lapehn, Scott Houghtaling, Kylia Ahuna, Leena Kadam, James W. MacDonald, Theo K. Bammler, Kaja Z. LeWinn, Leslie Myatt, Sheela Sathyanarayana, Alison G. Paquette
Corersponding Author Email:	alison.paquette@seattlechildrens.org
Corresponding Author Affiliations:	Seattle Children's Research Institute
	University of Washington
