# Supplementary material for: Mono(2-ethylhexyl) phthalate induces transcriptomic changes in placental cells based on concentration, fetal sex, and trophoblast cell type
Source: Arch Toxicol. 2023 Jan 25;97(3):831–47. doi: 10.1007/s00204-023-03444-0 (PMC9968694; doi:10.1007/s00204-023-03444-0)
Supplement: Supplementary file 5 — Supplementary file5 (XLSX 17 KB) Online Resource 5 All significant (FDR<0.05) transcription factors from the Enrichr analysis in HTR-8/SVneo cells sorted by average FDR across doses. Total downstream genes indicate the total number of genes downstream of the transcription factor, whereas DEG number indicates the number of significant genes from a dose group found to be downstream of that TF [file 204_2023_3444_MOESM5_ESM.xlsx]

## Sheet: Online Resource 5
Online Resource 5: All significant (FDR<0.05) transcription factors from the Enrichr analysis in HTR-8/SVneo cells sorted by average FDR across doses. Total downstream genes indicates the total number of genes downstream of the transcription factor, whereas DEG number indicates the number of significant genes from a dose group found to be downstream of that TF.
TF	Library	Total Downstream Genes	90µM MEHP		180µM MEHP
			DEG Number	FDR	DEG Number	FDR
MAX	ENCODE	2073	372	5.1e-53	714	2.86e-63
MYC	ENCODE	1515	290	5.8e-46	548	3.97e-55
MYC	CHEA	573	133	1.93e-28	230	1.12e-29
SIN3A	ENCODE	1131	191	1.74e-22	378	3.86e-29
TAF1	ENCODE	3346	384	1.9e-13	853	4.04e-20
CREB1	CHEA	1444	197	5.78e-13	431	6.46e-22
E2F6	ENCODE	3245	365	1.46e-11	868	1.54e-27
BRCA1	ENCODE	3218	357	1.6e-10	813	5.34e-18
TCF3	ENCODE	840	122	8.56e-10	263	2.99e-16
GATA2	CHEA	772	114	1.2e-09	227	3.26e-11
ZBTB7A	ENCODE	2184	255	1.64e-09	634	3.86e-29
USF1	ENCODE	1423	180	2.69e-09	398	3.01e-15
USF2	ENCODE	965	133	2.89e-09	295	1.38e-16
NFYB	ENCODE	3715	389	1.68e-08	984	7.33e-30
E2F1	CHEA	859	118	2.96e-08	264	3.01e-15
KLF4	CHEA	987	130	6.16e-08	312	8.15e-20
SALL4	CHEA	355	61	6.49e-08	115	1.17e-08
UBTF	ENCODE	1631	193	8.19e-08	482	1.4e-23
NELFE	ENCODE	234	45	1.65e-07	83	1.72e-08
PPARG	CHEA	535	80	2.08e-07	169	3.38e-11
ATF2	ENCODE	2852	304	2.08e-07	665	5.39e-08
SOX2	CHEA	775	105	3.07e-07	241	1.25e-14
CREB1	ENCODE	2238	245	6.14e-07	538	2.33e-08
ZMIZ1	ENCODE	914	117	1.09e-06	266	2.13e-12
CEBPB	ENCODE	144	35	1.57e-08	53	1.88e-06
RUNX1	CHEA	1294	153	2.27e-06	358	4.36e-13
CEBPD	ENCODE	734	97	2.65e-06	200	2.91e-07
GATA1	CHEA	807	104	3.35e-06	221	4.23e-08
CHD1	ENCODE	655	88	4.08e-06	199	2.94e-11
CTCF	ENCODE	1790	198	4.66e-06	472	2.49e-13
TCF3	CHEA	1006	123	4.92e-06	276	6.58e-10
PBX3	ENCODE	1269	148	6.08e-06	343	3.2e-11
FLI1	ENCODE	650	87	4.97e-06	173	8.18e-06
GABPA	ENCODE	2082	223	8.67e-06	484	7.49e-06
NFE2L2	CHEA	1022	121	2.55e-05	274	8.75e-09
PML	ENCODE	1596	173	6.07e-05	411	3.11e-10
YY1	ENCODE	2753	277	6.35e-05	635	6.06e-07
PPARD	CHEA	285	43	0.000115	84	5.07e-05
TRIM28	CHEA	210	34	0.000168	79	1.93e-09
SP1	ENCODE	707	86	0.000168	191	9.75e-07
FOXA1	ENCODE	205	34	0.000107	64	6.33e-05
BHLHE40	ENCODE	348	49	0.0002	121	3.42e-11
NFYA	ENCODE	2250	228	0.00021	603	1.27e-18
FOSL2	ENCODE	196	32	0.00021	62	5.44e-05
ZNF384	ENCODE	730	87	0.000279	232	3.01e-15
RCOR1	ENCODE	702	84	0.000305	214	3.5e-12
ZKSCAN1	ENCODE	120	13	-	41	0.000164
RELA	ENCODE	484	48	-	126	0.000327
NRF1	ENCODE	1882	191	0.000671	481	2.61e-11
EGR1	ENCODE	537	66	0.00069	143	4.67e-05
FOS	ENCODE	637	78	0.000266	159	0.000476
ZBTB33	ENCODE	702	82	0.000727	182	2.36e-05
STAT3	CHEA	177	28	0.000795	64	3.39e-07
TCF7L2	ENCODE	583	70	0.000857	158	7.37e-06
KAT2A	ENCODE	90	18	0.00052	23	-
TAF7	ENCODE	640	75	0.00107726	162	0.000217
NANOG	CHEA	595	70	0.00142746	173	1.92e-08
SP2	ENCODE	994	106	0.00259432	256	9.33e-07
NFIC	ENCODE	279	37	0.00293854	85	1.28e-05
TP63	CHEA	1399	143	0.00246515	322	0.000528
ATF3	ENCODE	114	19	0.00293854	39	0.000224
ELF1	ENCODE	2483	237	0.00332624	567	9.47e-06
SMC3	ENCODE	1181	122	0.00348762	306	3.98e-08
SRF	ENCODE	299	41	0.000976	79	0.00259324
AR	CHEA	1095	114	0.00367138	267	4.05e-05
TP53	CHEA	319	40	0.00510374	97	3.59e-06
SPI1	CHEA	1056	109	0.0057559	261	1.84e-05
FOXP2	ENCODE	178	27	0.00176591	50	0.00438685
YY1	CHEA	332	41	0.00583394	90	0.000583
RAD21	ENCODE	1265	127	0.00704139	291	0.00101355
RFX5	ENCODE	559	62	0.00853467	151	1.33e-05
FOXA2	ENCODE	316	39	0.00704139	84	0.00164037
POU5F1	CHEA	261	27	-	69	0.00460417
STAT3	ENCODE	725	77	0.00993352	185	5.09e-05
EGR1	CHEA	315	38	0.0108196	83	0.00223805
SMAD4	CHEA	584	76	5.47e-05	136	0.0148393
HNF4A	ENCODE	1276	125	0.014944	301	0.000156
ESR1	CHEA	154	21	0.015757	51	6.74e-05
SUZ12	CHEA	1684	176	0.000288	363	0.0171434
IRF3	ENCODE	663	69	0.0208987	166	0.000312
FOXM1	ENCODE	95	14	0.0252885	57	2.83e-17
TRIM28	ENCODE	120	13	-	34	0.0151695
HDAC2	ENCODE	175	22	0.0310719	51	0.00177845
SIX5	ENCODE	1094	94	-	241	0.0202766
E2F4	ENCODE	710	71	0.0409009	221	1.62e-13
SPI1	ENCODE	1540	149	0.0122397	328	0.0402708
ZC3H11A	ENCODE	129	10	-	34	0.0413028
IRF1	ENCODE	263	28	-	63	0.0488252

## Sheet: Paper Info
Title:	Mono(2-ethylhexyl) phthalate induces transcriptomic changes in placental cells based on concentration, fetal sex, and trophoblast cell type
Authors:	Samantha Lapehn, Scott Houghtaling, Kylia Ahuna, Leena Kadam, James W. MacDonald, Theo K. Bammler, Kaja Z. LeWinn, Leslie Myatt, Sheela Sathyanarayana, Alison G. Paquette
Corersponding Author Email:	alison.paquette@seattlechildrens.org
Corresponding Author Affiliations:	Seattle Children's Research Institute
	University of Washington
