# Supplementary material for: Mono(2-ethylhexyl) phthalate induces transcriptomic changes in placental cells based on concentration, fetal sex, and trophoblast cell type
Source: Arch Toxicol. 2023 Jan 25;97(3):831–47. doi: 10.1007/s00204-023-03444-0 (PMC9968694; doi:10.1007/s00204-023-03444-0)
Supplement: Supplementary file 6 — Supplementary file6 (XLSX 14 KB) Online Resource 6 KEGG pathways (p<0.05) for MEHP from the 2nd and 3rd trimester CANDLE study compared to significant KEGG pathways (FDR<0.05) for HTR-8/SVneo and primary syncytiotrophoblasts exposed to 90µM or 180µM MEHP [file 204_2023_3444_MOESM6_ESM.xlsx]

## Sheet: Online Resource 6
Online Resource 6: KEGG pathways (p<0.05) for MEHP from the 2nd and 3rd trimester CANDLE study compared to significant KEGG pathways (FDR<0.05) for HTR-8/SVneo and primary syncytiotrophoblasts exposed to 90µM or 180µM MEHP.
CANDLE: KEGG Pathways	T3 MEHP Candle		T2 MEHP Candle		MEHP HTR-8 90uM		MEHP HTR-8 180uM		MEHP Primary 90uM		MEHP Primary 180uM
	Direction	PValue	Direction	PValue	Direction	FDR	Direction	FDR	Direction	FDR	Direction	FDR
Folate biosynthesis	Up	0.0241834	Up	0.0129006	-	-	Down	0.0210136	-	-	-	-
GABAergic synapse	Up	0.024217	-	-	Up	0.00912875	Up	0.00864128	-	-	-	-
AMPK signaling pathway	Down	0.0402307	Down	0.0172334	-	-	Up	0.00214452	-	-	-	-
p53 signaling pathway	Down	0.0430054	-	-	-	-	Up	0.0181931	-	-	-	-
Starch and sucrose metabolism	Down	0.0491078	-	-	-	-	Up	0.00115251	-	-	-	-
Tight junction	-	-	Down	0.00590903	Up	0.0299629	Down	0.00684245	-	-	-	-
mTOR signaling pathway	-	-	Down	0.00779203	-	-	Up	0.000936617	-	-	-	-
Endocytosis	-	-	Down	0.0111473	Up	0.0355304	-	-	-	-	-	-
beta-Alanine metabolism	-	-	Down	0.0175613	-	-	Down	0.00261509	-	-	-	-
Vasopressin-regulated water reabsorption	-	-	Down	0.0193389	-	-	Up	0.000423039	Down	0.0241049	-	-
Mitophagy animal	-	-	Down	0.0248164	-	-	Up	0.0026048	-	-	Down	0.0168746
ErbB signaling pathway	-	-	Down	0.0289705	Up	0.00118389	Up	0.00634121	-	-	-	-
Wnt signaling pathway	-	-	Down	0.033367	Up	0.0109016	-	-	-	-	-	-
Neurotrophin signaling pathway	-	-	Down	0.0343113	Up	0.00677949	Up	0.0334295	-	-	-	-
Linoleic acid metabolism	-	-	Up	0.0348	Up	0.0207139	Down	0.010858	-	-	-	-
Hippo signaling pathway	-	-	Down	0.0468844	Up	0.0460166	-	-	-	-	-	-
Biosynthesis of unsaturated fatty acids	-	-	Down	0.0476205	Up	0.0021866	-	-	-	-	-	-
Taurine and hypotaurine metabolism	-	-	Up	0.0119877	-	-	-	-	-	-	-	-
Sphingolipid signaling pathway	-	-	Down	0.0207582	-	-	-	-	-	-	-	-
Adherens junction	-	-	Down	0.0220502	-	-	-	-	-	-	-	-

## Sheet: Paper Info
Title:	Mono(2-ethylhexyl) phthalate induces transcriptomic changes in placental cells based on concentration, fetal sex, and trophoblast cell type
Authors:	Samantha Lapehn, Scott Houghtaling, Kylia Ahuna, Leena Kadam, James W. MacDonald, Theo K. Bammler, Kaja Z. LeWinn, Leslie Myatt, Sheela Sathyanarayana, Alison G. Paquette
Corersponding Author Email:	alison.paquette@seattlechildrens.org
Corresponding Author Affiliations:	Seattle Children's Research Institute
	University of Washington
